# Supplementary material for: Genomics of perivascular space burden unravels early mechanisms of cerebral small vessel disease
Source: Nat Med. 2023 Apr 17;29(4):950–62. doi: 10.1038/s41591-023-02268-w (PMC10115645; doi:10.1038/s41591-023-02268-w)
Supplement: Supplementary file 3 — Supplementary tables. [file 41591_2023_2268_MOESM3_ESM.xlsx]

## Sheet: List_of_Suppl_Tables
Supplementary Table 1. Study design and sample characteristics of the individual studies
Supplementary Table 2. PVS burden cut-off description in each cohort
Supplementary Table 3. GWAS genotyping platforms, imputation panels and quality control of genotypes
Supplementary Table 4. Description of the number of SNPs available and the genomic inflation factor for each study (GWAS meta-analysis)
Supplementary Table 5. Conditional and joint multiple-SNP analysis of PVS GWAS summary statistics (GCTA-cojo) and haplotype analyses
Supplementary Table 6. Loci reaching genome-wide significance in the cross-ancestry meta-analysis using MR-MEGA
Supplementary Table 7. Gene-based test (European GWAS meta-analysis)
Supplementary Table 8. Genetics variants associated with extensive PVS burden (5x10-8<p-value<5x10-6) in the cross-ancestry meta-analysis
Supplementary Table 9. Shared genetic contribution between extensive PVS burden and other traits using LD-score regression
Supplementary Table 10. Shared genetic correlation between extensive PVS burden in CHARGE cohorts and UKB
Supplementary Table 11. Association of the genome-wide significant PVS risk loci with WM, BG and HIP PVS in CHARGE and UKB
Supplementary Table 12. Association of PVS leads SNPs in UKB, i-Share and Nagahama
Supplementary Table 13. Phenotypic correlation between continuous and dichotomous PVS and between PVS locations
Supplementary Table 14. Multi-trait analysis of genome-wide association summary statistics of PVS burden, white matter hyperintensity volume and lacunar brain infarcts
Supplementary Table 15. Whole exome association study
Supplementary Table 16. Shared genetic contribution between extensive PVS burden and other traits
Supplementary Table 17. Association of PVS genome-wide significant genetic variants with other published traits (GWAS catalog)
Supplementary Table 18. Mendelian randomization analysis between putative risk factors and extensive PVS burden and between extensive PVS burden and neurological traits, using GSMR, RadialMR, TwoSampleMR and MR-CAUSE
Supplementary Table 19. Multivariable mendelian randomization analyses, after accounting for systolic and diastolic blood pressure
Supplementary Table 20. Pathway analysis using MAGMA software
Supplementary Table 21. Pathway analysis using VEGAS software
Supplementary Table 22. Enrichment in genes mutated in OMIM syndromes associated with white matter hyperintensities, leukodystrophy or leukoencephalopathy
Supplementary Table 23. Transcriptome-wide significant genes with extensive PVS burden
Supplementary Table 22. RNA-seq datasets used in the Single cell Type Enrichment Analysis for Phenotypes (STEAP) pipeline
Supplementary Table 25. Cell-type enrichment analyses
Supplementary Table 26. Description of study populations
Supplementary Table 27. Perivascular space burden quantification
Supplementary Table 28. MRI protocol and phenotyping
Supplementary Table 29. PVS next generation sequencing association analyses
Supplementary Table 30. GWAS summary statistics used for exploring clinical correlates of perivascular spaces

## Sheet: Suppl.Table-1
Supplementary Table 1. Study design and sample characteristics of individual studies
A. Characteristics of participants in the overall sample
Study	Sample with MRI & genotype data, N	Sample excluded for stroke, N	Sample excluded for other pathologies, N *	Sample used in analyses (GWAS meta-analysis), N			Sample used in follow-up, N	Sample used in analyses (WGS), N	Sample used in analyses (WES), N	Age at MRI (years)	Women	Systolic BP (mmHg)	Diastolic BP (mmHg)	Hypertension †	Antihypertensive drug intake	Type II diabetes mellitus ‡	Total cholesterol (mmol/L)	Hypercholesterolemia	Triglycerides (mmol/L)	Low-density liproptein (mmol/L)	High-density lipoprotein (mmol/L)	Lipid-lowering drug	current smoker	Body mass index (kg/m²)	History of cardiovascular disease at MRI §	Baseline intracranial volume (cm3)	Covariates used	IRB Institution/Committee
				PVS in white matter	PVS in basal ganglia	PVS in hippocampus				mean ± SD	N (%)	mean ± SD	mean ± SD	N (%)	N (%)	N (%)	mean ± SD	N (%)	mean ± SD	mean ± SD	mean ± SD	N (%)	N (%)	N (%)	N (%)	mean ± SD
GWAS meta-analysis
3C-Dijon	1683	71	8	1500	1500	1500		340		72.72 ± 4.13	919 (61.3)	148.82 ± 22.92	84.93 ± 11.54	1147 (76.5)	645 (43.0)	119 (8.0)	5.77 ± 0.93	841 (56.1)	1.21 ± 0.54	3.57 ± 0.82	1.65 ± 0.40	488 (32.5)	88 (5.9)	25.39 ± 3.76	62 (4.1)	1363.76 ± 135.95	age, sex, total intracranial volume, PC1-4	Ethical Committee of the University Hospital of Kremlin-Bicêtre
ASPS	471			471	471	471		53		65.64 ± 8.34	272 (57.7)	144.23 ± 23.44	87.79±10.46	331 (70.3)	163 (34.6)	33 (7)	5.88 ± 1.10	393 (83.4)	1.50 ± 0.85	3.72 ± 0.98	1.47 ± 0.45	49 (10.4)	56 (11.9)	26.69±4.09	32 (6.8)	0.78 ± 0.04 (BPF)	age, sex, brain parenchymal fraction (BPF)	Ethics committee of the Medical University of Graz
ASPS-Fam	306			306	306	306				64.47 ± 10.45	183 (59.8)	138.96 ± 22.06	86.79±9.18	211 (69.0)	132 (43.1)	22 (7.2)	5.42 ± 1.02	232(75.8)	1.38 ± 0.86	3.09 ± 0.83	1.76 ± 0.51	56 (18.3)	48 (15.7)	26.63±4.68	84 (27.5)	1477.82 ± 144.79	age, sex, total intracranial volume, PC1-2	Ethics committee of the Medical University of Graz
EDIS-SCES	138	11		127	NA	127				70.82 ± 6.18	69 (54.3)	145.3 ± 17.96	76.48 ± 10.20	97 (76.4)	72 (56.7)	29 (22.8)	5.02 ± 0.88	73 (57.5)	1.28 ± 0.62	2.94 ± 0.72	1.47 ± 0.37	52 (40.9)	10 (7.9)	18.8 ± 2.60	4 (3.1)	1092 ± 98.54	age, sex, total intracranial volume	Singapore Eye Research Institute and the National Healthcare Group Domain-Specific Review Board
EDIS-SIMES	222	14		212	212	212				71.06 ± 6.99	124 (55.9)	151.97 ± 20.34	79.46 ± 11.49	193 (86.9)	122 (57.5)	72 (32.4)	5.20 ± 1.22	176 (79.3)	1.60 ± 0.88	3.15 ± 1.04	1.35 ± 0.38	105 (49.5)	22 (9.9)	20.57 ± 4.19	11 (5.2)	1057.52 ± 125.05	age, sex, total intracranial volume	Singapore Eye Research Institute and the National Healthcare Group Domain-Specific Review Board
FHS	199	1	7	191	190	191				56.00 ± 14.14	107 (56.02)	118.30 ± 14.40	73.11 ± 10.14	68 (36.56)	55 (29.57)	7 (3.78)	4.83 ± 0.86	41 (31.30)	1.18 ± 0.61	2.68 ± 0.78	1.60 ± 0.43	32 (25.20)	9 (4.84)	27.86 ± 5.98	12 (6.45)	1233.66 ± 116.82	age, sex, total intracranial volume	Institutional Review Board of Boston University Medical Center
ISSYS	241			238	239	228				64.8 ± 6.1	80 (33.2)	144 ± 16	78 ± 9.6	241 (100)	225 (93.4)	62 (25.7)	5.59 ± 1.03	172 (71)	NA	NA	1.24 ± 0.31	108 (45)	29 (12)	30 ± 4.6	34 (14)	180.14 ± 12.24 (TIA)	age, sex, total intracranial area (TIA), PC1-2	CEIm (COMITÉ DE ÉTICA DE INVESTIGACIÓN CON MEDICAMENTOS Hospital Universitari Vall d’Hebron)
LBC1936	624	41	1	582	582	582		573		72.49 ± 0.71	273 (46.9)	149.2 ± 18.91 **	78.31 ± 9.39 **	499 (86) ††	301 (52) ††	59 (10) ‡‡	NA	NA	NA	NA	NA	NA	304 (52) §§	27.85 ± 4.42	156 (27) ‡‡	1452.89 ± 143.15	age, sex, total intracranial volume, PC1-3	Lothian (REC 07/MRE00/58) and Scottish Multicentre (MREC/01/0/56) Research Ethics Committees
NOMAS - AA	168			168	168	168				73.52 ± 8.80	65 (38.69)	139.43 ± 17.16	79.27 ± 9.61	116 (69.05)	76 (45.24)	29 (17.26)	4.94 ± 1.02	72 (43.37)	1.16 ± 0.72	2.83 ± 0.92	1.59 ± 0.54	21 (12.5)	42 (25)	28.37 ± 5.55	26 (15.48)	1143.11 ± 118.15	age, sex, total intracranial volume, PC1-3	The study was approved by the Columbia University Medical Center Institutional Review Board and the University of Miami Institutional Review Board
NOMAS - EUR	138			138	138	138				72.88 ± 9.19	71 (51.45)	132.96 ± 17.18	75.33 ± 9.95	73 (52.9)	45 (32.61)	45 (32.61)	5.02 ± 1.03	73 (52.9)	1.34 ± 0.93	2.89 ± 0.91	1.52 ± 0.51	24 (17.39)	19 (13.77)	27.20 ± 5.31	29 (21.01)	1222.60 ± 139.40	age, sex, total intracranial volume, PC1-3	The study was approved by the Columbia University Medical Center Institutional Review Board and the University of Miami Institutional Review Board
NOMAS - HISP	717			717	717	717				68.95 ± 8.21	274 (38.21)	136.36 ± 17.39	78.46 ± 9.28	469 (65.41)	293 (40.92)	171 (23.85)	4.98 ± 1.01	339 (47.26)	1.53 ± 0.91	3.00 ± 0.91	1.28 ± 0.37	117 (16.32)	94 (13.11)	28.87 ± 4.85	108 (15.06)	1139.95 ± 112.76	age, sex, total intracranial volume, PC1-3	The study was approved by the Columbia University Medical Center Institutional Review Board and the University of Miami Institutional Review Board
RSI	986	53		885	914	933				79.1 ± 4.9	404 (43.3)	152.8 ± 21.4	83 ± 11.2	813 (87.1)	510 (54.7)	174 (19.6)	5.3 ± 1.1	467 (51.2)	1.4 ± 0.6	NA	1.5 ± 0.4	280 (30.0)	111 (11.9)	27.2 ± 4.0	129 (14.1)	1134.9 ± 117.5	age, sex, total intracranial volume, PC1-4	The Rotterdam Study is approved by a special permit issued by the Ministry of Health, Welfare, and Sport of The Netherlands (under Article 3 of the Population Screening Act (the WBO, in Dutch))
RSII	668	25		642	643	643				67.3 ± 5.4	323 (50.2)	143.3 ± 18.7	80.7 ± 10.3	454 (70.8)	226 (35.6)	79 (12.3)	5.7 ± 0.9	304 (47.8)	NA	NA	1.4 ± 0.4	138 (21.7)	101 (16.0)	27.6 ± 3.7	35 (5.4)	1142.7 ± 114.5	age, sex, total intracranial volume, PC1-4	The Rotterdam Study is approved by a special permit issued by the Ministry of Health, Welfare, and Sport of The Netherlands (under Article 3 of the Population Screening Act (the WBO, in Dutch))
RSIII	2492	67		2424	2425	2425				57.2 ± 6.5	1347 (55.5)	132.1 ± 18.5	82.2 ± 10.8	1133 (47.1)	601 (25)	212 (8.7)	5.6 ± 1.1	1095 (45.5)	1.5 ± 0.9	0.1 ± 0.6	1.4 ± 0.4	500 (20.8)	515 (21.5)	27.5 ± 4.3	83 (3.5)	1148.6 ± 115.2	age, sex, total intracranial volume, PC1-4	The Rotterdam Study is approved by a special permit issued by the Ministry of Health, Welfare, and Sport of The Netherlands (under Article 3 of the Population Screening Act (the WBO, in Dutch))
SHIP-2	1142	10	78	956	998	1012		191		55.6 ± 12.6	542 (52.3)	132 ± 18.3	80.5 ± 10.1	574 (55.4)	388 (37.5)	78 (7.5)	5.51 ± 1.07	NA	1.85 ± 1.32	3.36 ± 0.92	1.45 ± 0.39	161 (15.5)	202 (19.5)	27.6 ± 4.4	16 (1.6)	1427 ± 141	age, sex, total intracranial volume	Ethic commission of the University of Greisfwald
SHIP Trend 1 + 2	2047	21	102	1773	1842	1858				50.9 ± 14.0	1026 (52.3)	126 ± 17.2	77.1 ± 9.86	878 (44.8)	627 (32)	115 (5.9)	5.5 ± 1.07	NA	1.55 ± 1.08	3.41 ± 0.92	1.46 ± 0.37	184 (9.4)	462 (23.6)	27.6 ± 4.5	23 (1.2)	1433 ± 141	age, sex, total intracranial volume	Ethic commission of the University of Greisfwald
UKB	29208	553		28492	28655	28584			16995	63.8 ± 7.5	15093 (52.7)	137.6 ± 18.2	78.9 ± 10.0	12530 (43.7)	6742 (23.7)	710 (2.5)	5.74 ± 1.08	13137 (48.0)	1.65 ± 0.97	3.59 ± 0.83	1.48 ± 0.38	6740 (23.7)	1036 (3.6)	26.53 ± 4.42	1121 (3.9) ‡‡	1453.0 ± 216.6	age, sex, total intracranial volume, genotyping array, study centre, PC1-20	National Research Ethics Service Committee North West-Haydock (reference 11/NW/0382)
Other cohorts
i-Share	1748						1748	544		22.1 ± 2.3	1254 (71.7)	NA	NA	NA	NA	NA	NA	NA	NA	NA	NA	NA	NA	21.9 ± 3.3	NA	1569.0 ± 137.4	age, sex, total intracranial volume, PC1-4	Commission Nationale Informatique et Libertés (CNIL); CCTIRS (Comité Consultatif sur le Traitement de l’Information en matière de Recherche dans le domaine de la Santé); CPP (Comité de Protection des Personnes); l'Agence Nationale de Sécurité du Médicament et Hors Produit de Santé (ANSM)
MAS								130		79.95 ± 4.68	77 (59.2)	135.86 ± 24.17	78.09 ± 13.98	105 (80.76)	62 (47.69)	23 (17.69)	4.56 ± 0.98	72 (55.38)	1.13 ± 0.55	2.70 ± 0.89	1.35 ± 0.41	65 (50)	4 (3.07)	27.06 ± 3.58	10 (7.69)	1468.32 ± 152.68	age, sex, total intracranial volume	Ethics committees of the University of New South Wales, South-eastern Sydney, and the Illawarra Area Health Service
Nagahama	2895	33					2862			68.3 ± 5.3	1844 (64.4)	130.63 ± 16.93	72.98 ± 10.39	1468 (51.29)	1052 (36.76)	207 (7.20)	5.33 ± 0.83	620 (21.66)	1.10 ± 0.59	3.10 ± 0.72	1.72 ± 0.44	904 (31.59)	200 (0.07)	22.39 ± 3.06	NA	1518.94 ± 140.26	age, sex, intracranial volume, study center, PC1-4	Ethics committee of Kyoto University Graduate School of Medicine and the Nagahama Municipal Review Board
OATS								184		71.12 ± 5.04	113 (61.4)	134.56 ± 22.81	78.37 ± 13.33	129 (69.56)	86 (46.73)	20 (10.86)	5.29 ± 1.11	99 (53.80)	1.28 ± 0.69	3.25 ± 1.04	1.44 ± 0.41	66 (35.86)	5 (2.71)	27.26 ± 4.50	21 (11.41)	1481.82 ± 137.60	age, sex, total intracranial volume	Ethical committees of the Australian Twin Registry, the University of New South Wales, the University of Melbourne, the Queensland Institute of Medical Research, and the South-Eastern Sydney and Illawarra Area Health Service
Total				39822	40000	40095		2015	16995
MRI = Magnetic Resonance Imaging; BPF = Brain Parenchymal Fraction; BP = Blood pressure; PC = Principal Component; ICV = Intracranial Volume; ASPS = Austrian Stroke Prevention Study; ASPS-Fam = Austrian Stroke Prevention Family Study; EDIS-SCES/EDIS-SIMES = The Singapore Chinese Eye Study/Singapore Malay Eye Study-2; FHS = Framingham Heart Study; i-Share = Internet-based Students' Health Research…
* brain tumor or other conditions
† Hypertension is defined as systolic blood pressure ≥140 mm Hg, diastolic blood pressure ≥90 mm Hg or use of an antihypertensive drug;
‡ Diabetes mellitus is defined as a fasting blood glucose ≥126mg/dl (7 mmol/L), or use of insulin or oral hypoglycemic agents for all the cohorts except FHS and SHIP and SHIP-TREND; in FHS diabetes mellitus is defined as a blood glucose ≥200 mg/dL or a fasting blood glucose ≥126 mg/dL or current treatment for diabetes; in SHIP and SHIP-TREND diabetes is defined as use of antidiabetics or HBA1C>6.5
§ History of cardiovascular disease at MRI includes cardiovascular disease as coronary heart disease, peripheral artery disease, or congestive heart failure in 3C-Dijon and EDIS-SIMES; it includes myocardial infarction or atrial fibrillation in ASPS; myocardial infarction, atrial fibrillation, angina pectoris or left ventricular hypertrophy in ASPS-Fam; in SHIP and SHIP-TREND it corresponds to se…
** N=579, mean of 3 sitting
†† N=580
‡‡ self-report
§§ current or past
NA are non available
N=1 748 (i-Share) N= 2 862 participants (Nagahama) with white matter and basal ganglia PVS
B. Characteristics of participants stratified on PVS burden
3C		PVS in white matter		PVS in basal ganglia		PVS in hippocampus
		mean ± SE or N (%) with extensive PVS burden N = 346	mean ± SE or N (%) without extensive PVS burden N = 1154	mean ± SE or N (%) with extensive PVS burden N = 171	mean ± SE or N (%) without extensive PVS burden N = 1329	mean ± SE or N (%) with extensive PVS burden N = 250	mean ± SE or N (%) without extensive PVS burden N = 1250
Age at MRI (years)	mean ± SE	73,11 ± 4,1	72,61 ± 4,13	74,76 ± 3,97	72,46 ± 4,07	73,12 ± 4,07	72,64 ± 4,14
Women	N (%)	205 (59,25)	714 (61,87)	83 (48,54)	836 (62,9)	158 (63,2)	761 (60,88)
Systolic BP (mmHg)	mean ± SE	150,74 ± 22,31	148,24 ± 23,07	151,88 ± 21,16	148,43 ± 23,11	152,27 ± 22	148,13 ± 23,04
Diastolic BP (mmHg)	mean ± SE	85,73 ± 11,39	84,7 ± 11,58	86,31 ± 11,17	84,76 ± 11,58	86,25 ± 11,51	84,67 ± 11,54
Hypertension †	N (%)	282 (81,5)	865 (74,96)	143 (84,12)	1004 (75,55)	209 (83,6)	938 (75,04)
Antihypertensive drug intake	N (%)	172 (49,86)	473 (41,13)	93 (54,39)	552 (41,63)	128 (51,2)	517 (41,49)
Type II diabetes mellitus ‡	N (%)	30 (8,67)	89 (7,72)	16 (9,36)	103 (7,76)	19 (7,6)	100 (8,01)
Total cholesterol (mmol/L)	mean ± SE	5,75 ± 0,95	5,77 ± 0,93	5,69 ± 0,93	5,78 ± 0,93	5,86 ± 0,98	5,75 ± 0,92
Hypercholesterolemia	N (%)	191 (55,2)	650 (56,33)	91 (53,22)	750 (56,43)	147 (58,8)	694 (55,52)
Triglycerides (mmol/L)	mean ± SE	1,2 ± 0,52	1,21 ± 0,55	1,21 ± 0,57	1,2 ± 0,54	1,2 ± 0,53	1,21 ± 0,55
Low-density liproptein (mmol/L)	mean ± SE	3,54 ± 0,81	3,58 ± 0,83	3,51 ± 0,78	3,58 ± 0,83	3,65 ± 0,87	3,55 ± 0,81
High-density lipoprotein (mmol/L)	mean ± SE	1,67 ± 0,41	1,65 ± 0,4	1,63 ± 0,41	1,66 ± 0,4	1,67 ± 0,4	1,65 ± 0,4
Lipid-lowering drug	N (%)	105 (30,35)	383 (33,19)	58 (33,92)	430 (32,36)	81 (32,4)	407 (32,56)
current smoker	N (%)	21 (6,07)	67 (5,81)	14 (8,19)	74 (5,57)	17 (6,8)	71 (5,68)
Body mass index (kg/m²)	mean ± SE	25,13 ± 3,7	25,47 ± 3,77	25,48 ± 4,03	25,38 ± 3,72	25,58 ± 3,74	25,36 ± 3,76
History of cardiovascular disease at MRI §	N (%)	16 (4,62)	46 (3,99)	11 (6,43)	51 (3,84)	11 (4,4)	51 (4,08)
Baseline intracranial volume (cm3)	mean ± SE	1377,12 ± 132,65	1359,75 ± 136,72	1374,5 ± 135,96	1362,37 ± 135,94	1357,24 ± 134	1365,06 ± 136,35
ASPS		PVS in white matter		PVS in basal ganglia		PVS in hippocampus
		mean ± SE or N (%) with extensive PVS burden N =110	mean ± SE or N (%) without extensive PVS burden N = 361	mean ± SE or N (%) with extensive PVS burden N =100	mean ± SE or N (%) without extensive PVS burden N =371	mean ± SE or N (%) with extensive PVS burden N =95	mean ± SE or N (%) without extensive PVS burden N =376
Age at MRI (years)	mean ± SE	69.44 ± 0.66	64.48 ± 0.44	68.5 ± 0.76	64.87 ± 0.43	67.29 ± 0.75	65.22 ± 0.44
Women	N (%)	72 (65.5)	200 (55.4)	67 (67.0)	205 (55.3)	67 (70.5)	205 (54.5)
Systolic BP (mmHg)	mean ± SE	149.13 ± 2.53	142.74 ± 1.17	147.93 ± 2.40	143.24 ± 1.21	147.18 ± 2.51	143.49 ± 1.19
Diastolic BP (mmHg)	mean ± SE	89.95 ± 1.11	87.13 ± 0.53	88.78 ± 1.04	87.52 ± 0.54	89.53 ± 1.19	87.35 ± 0.52
Hypertension †	N (%)	86 (78.2)	245 (67.9)	79 (79.0)	252 (67.9)	69 (72.6)	262 (69.7)
Antihypertensive drug intake	N (%)	57 (51.8)	106 (29.4)	40 (40.0)	123 (33.2)	38 (40.0)	125 (33.2)
Type II diabetes mellitus ‡	N (%)	9 (8.2)	24 (6.6)	10 (10.0)	23 (6.2)	7 (7.4)	26 (6.9)
Total cholesterol (mmol/L)	mean ± SE	5.85 ± 0.11	5.88 ± 0.06	6.04 ± 0.10	5.83 ± 0.06	5.93 ± 0.10	5.86 ± 0.06
Hypercholesterolemia	N (%)	88 (80.0)	305 (84.5%)	91 (91.0)	302 (81.4)	84 (88.4)	309 (82.2)
Triglycerides (mmol/L)	mean ± SE	1.43 ± 0.08	1.52 ± 0.05	1.39 ± 0.07	1.53 ± 0.05	1.39 ± 0.08	1.53 ± 0.05
Low-density liproptein (mmol/L)	mean ± SE	3.61 ± 0.10	3.75 ± 0.05	3.81 ± 0.09	3.70 ± 0.05	3.76 ± 0.09	3.71 ± 0.05
High-density lipoprotein (mmol/L)	mean ± SE	1.56 ± 0.04	1.44 ± 0.02	1.57 ± 0.04	1.44 ± 0.02	1.56 ± 0.05	1.45 ± 0.02
Lipid-lowering drug	N (%)	19 (17.3)	30 (8.3)	11 (11.0)	38 (10.2)	12 (12.6)	37 (9.8)
current smoker	N (%)	11 (10.0)	45 (12.5)	7 (7.0)	49 (13.2)	8 (8.4)	48 (12.8)
Body mass index (kg/m²)	mean ± SE	26.35 ± 0.36	26.79 ± 0.22	26.23 ± 0.39	26.81 ± 0.21	26.61 ± 0.47	26.71 ± 0.20
History of cardiovascular disease at MRI §	N (%)	12 (10.9)	20 (5.5)	10 (10.0)	22 (5.9)	8 (8.4)	24 (6.4)
Baseline intracranial volume (cm3)	mean ± SE	0.77 ± 0.003 (BPF)	0.79 ± 0.002 (BPF)	0.77 ± 0.004 (BPF)	0.79 ± 0.002 (BPF)	0.78 ± 0.004 (BPF)	0.78 ± 0.002 (BPF)
ASPS-Fam		PVS in white matter		PVS in basal ganglia		PVS in hippocampus
		mean ± SE or N (%) with extensive PVS burden N = 73	mean ± SE or N (%) without extensive PVS burden N = 233	mean ± SE or N (%) with extensive PVS burden N = 75	mean ± SE or N (%) without extensive PVS burden N = 231	mean ± SE or N (%) with extensive PVS burden N = 77	mean ± SE or N (%) without extensive PVS burden N = 229
Age at MRI (years)	mean ± SE	67.01 ± 1.14	63.67 ± 0.69	67.63 ± 1.01	63.45 ± 0.71	66.04 ± 1.02	63.94 ± 0.72
Women	N (%)	47 (64.4)	136 (58.4)	41 (54.7)	142 (61.5)	53 (68.8)	130 (56.8)
Systolic BP (mmHg)	mean ± SE	142.80 ± 2.55	137.76 ± 1.45	143.36 ± 2.69	137.53 ± 1.42	146.19 ± 2.96	136.53 ± 1.32
Diastolic BP (mmHg)	mean ± SE	87.96 ± 1.02	86.42 ± 0.61	86.84 ± 1.08	86.77 ± 0.60	89.32 ± 1.15	85.94 ± 0.58
Hypertension †	N (%)	56 (76.7)	155 (66.5)	56 (74.7)	155 (67.1)	57 (74.0)	154 (67.2)
Antihypertensive drug intake	N (%)	33 (45.2)	99 (52.5)	35 (46.7)	97 (42.0)	33 (42.9)	99 (43.2)
Type II diabetes mellitus ‡	N (%)	6 (8.2)	16 (6.9)	4 (5.3)	18 (7.8)	5 (6.5)	17 (7.4)
Total cholesterol (mmol/L)	mean ± SE	5.46 ± 0.11	5.41 ± 0.07	5.36 ± 0.11	5.44 ± 0.07	5.70 ± 0.11	5.33 ± 0.07
Hypercholesterolemia	N (%)	55 (75.3)	177 (76)	56 (74.7)	176 (76.2)	61 (79.2)	171 (74.7)
Triglycerides (mmol/L)	mean ± SE	1.24 ± 0.09	1.42 ± 0.06	1.38 ± 0.09	1.38 ± 0.06	1.35 ± 0.10	1.39 ± 0.06
Low-density liproptein (mmol/L)	mean ± SE	3.11 ± 0.09	3.08 ± 0.06	3.02 ± 0.08	3.11 ± 0.06	3.28 ± 0.09	3.02 ± 0.06
High-density lipoprotein (mmol/L)	mean ± SE	1.79 ± 0.06	1.75 ± 0.03	1.70 ± 0.06	1.78 ± 0.03	1.84 ± 0.06	1.73 ± 0.03
Lipid-lowering drug	N (%)	15 (20.5)	41 (17.6)	10 (13.3)	46 (19.9)	12 (15.6)	44 (19.2)
current smoker	N (%)	12 (16.4)	36 (15.9)	12 (16.2)	36 (15.9)	13 (17.3)	35 (15.6)
Body mass index (kg/m²)	mean ± SE	26.14 ± 0.55	26.78 ± 0.31	26.61 ± 0.47	26.63 ± 0.32	26.81 ± 0.50	26.56 ± 0.32
History of cardiovascular disease at MRI §	N (%)	24 (32.9)	60 (25.8)	25 (33.3)	59 (25.5)	21 (27.3)	63 (27.5)
Baseline intracranial volume (cm3)	mean ± SE	1436.51 ± 18.03	1490.77 ± 9.15	1484.92 ± 17.82	1475.52 ± 9.33	1456.84 ± 15.57	1484.88 ± 9.72
EDIS-SCES		PVS in white matter		PVS in basal ganglia		PVS in hippocampus
		mean ± SE or N (%) with extensive PVS burden N = 32	mean ± SE or N (%) without extensive PVS burden N = 95	mean ± SE or N (%) with extensive PVS burden	mean ± SE or N (%) without extensive PVS burden	mean ± SE or N (%) with extensive PVS burden N = 30	mean ± SE or N (%) without extensive PVS burden N = 97
Age at MRI (years)	mean ± SE	69.9 ± 1.14	71.1 ± 0.63	NA	NA	72.3 ± 1.10	70.4 ± 0.63
Women	N (%)	18 (56.3)	51 (53.7)	NA	NA	16 (53.3)	53 (54.6)
Systolic BP (mmHg)	mean ± SE	147.2 ± 3.31	144.7 ± 1.82	NA	NA	148.1 ± 2.93	144.5 ± 1.88
Diastolic BP (mmHg)	mean ± SE	78.1 ± 1.87	75.9 ± 1.03	NA	NA	76.9 ± 1.88	76.4 ± 1.04
Hypertension †	N (%)	26 (81.3)	71 (74.7)	NA	NA	21 (70)	76 (78.4)
Antihypertensive drug intake	N (%)	19 (59.4)	53 (55.8)	NA	NA	17 (56.7)	55 (56.7)
Type II diabetes mellitus ‡	N (%)	9 (28.1)	20 (21.1)	NA	NA	9 (30)	20 (20.6)
Total cholesterol (mmol/L)	mean ± SE	5.09 ± 0.16	4.99 ± 0.09	NA	NA	4.99 ± 0.17	5.03 ± 0.09
Hypercholesterolemia	N (%)	20 (62.5)	53 ± 55.8	NA	NA	14 (46.7)	59 (60.8)
Triglycerides (mmol/L)	mean ± SE	1.35 ± 0.09	1.26 ± 0.07	NA	NA	1.29 ± 0.15	1.29 ± 0.06
Low-density liproptein (mmol/L)	mean ± SE	3.06 ± 0.16	2.89 ± 0.07	NA	NA	2.99 ± 0.16	2.92 ± 0.07
High-density lipoprotein (mmol/L)	mean ± SE	1.42 ± 0.07	1.49 ± 0.04	NA	NA	1.50 ± 0.07	1.46 ± 0.04
Lipid-lowering drug	N (%)	13 (40.6)	39 (41.1)	NA	NA	9 (30)	43 (44.3)
current smoker	N (%)	4 (12.5)	6 (6.3)	NA	NA	4 (13.3)	6 (6.18)
Body mass index (kg/m²)	mean ± SE	18.3 ± 0.42	18.9 ± 0.28	NA	NA	18.8 ± 0.51	18.8 ± 0.26
History of cardiovascular disease at MRI §	N (%)	1 (3.1)	3 (3.2)	NA	NA	1 (3.3)	3 (3.1)
Baseline intracranial volume (cm3)	mean ± SE	1073.5 ± 17.3	1098 ± 10.09	NA	NA	1075.3 ± 17.5	1097.6 ± 10.08
EDIS-SIMES		PVS in white matter		PVS in basal ganglia		PVS in hippocampus
		mean ± SE or N (%) with extensive PVS burden N = 58	mean ± SE or N (%) without extensive PVS burden N = 154	mean ± SE or N (%) with extensive PVS burden N = 51	mean ± SE or N (%) without extensive PVS burden N = 161	mean ± SE or N (%) with extensive PVS burden N = 39	mean ± SE or N (%) without extensive PVS burden N = 173
Age at MRI (years)	mean ± SE	70.3 ± 0.93	71.4 ± 0.54	74.6 ± 0.94	69.9 ± 0.51	72.6 ± 1.16	70.72 ± 0.51
Women	N (%)	32 (55,2)	92 (59,7)	32 (62,7)	92 (57,1)	28 (71,8)	96 (55,5)
Systolic BP (mmHg)	mean ± SE	150.9 ± 2.60	152.4 ± 1.61	155.40 ± 3.05	150.8 ± 1.51	155.4 ± 3.28	151.2 ± 1.49
Diastolic BP (mmHg)	mean ± SE	80.2 ± 1.37	79.2 ± 0.93	81.2 ± 1.83	78.9 ± 0.83	79.1 ± 1.79	79.6 ± 0.86
Hypertension †	N (%)	52 (89,7)	141 (91,6)	50 (98)	143 (88,8)	41 (105,1)	152 (87,9)
Antihypertensive drug intake	N (%)	41 (70,7)	81 (52,6)	32 (62,7)	90 (55,9)	31 (79,5)	91 (52,6)
Type II diabetes mellitus ‡	N (%)	18 (31)	54 (35,1)	15 (29,4)	57 (35,4)	12 (30,8)	60 (34,7)
Total cholesterol (mmol/L)	mean ± SE	5.14 ± 0.15	5.19 ± 0.10	5.14 ± 0.17	5.19 ± 0.09	5.09 ± 0.20	5.20 ± 0.09
Hypercholesterolemia	N (%)	47 (81)	129 (83,8)	47 (92,2)	129 (80,1)	35 (89,7)	141 (81,5)
Triglycerides (mmol/L)	mean ± SE	1.49 ± 0.12	1.41 ± 0.13	1.14 ± 0.11	1.49 ± 0.12	1.37 ± 0.23	1.44 ± 0.11
Low-density liproptein (mmol/L)	mean ± SE	2.98 ± 0.21	3.11 ± 0.12	3.16 ± 0.25	3.06 ± 0.12	2.88 ± 0.27	3.11 ± 0.11
High-density lipoprotein (mmol/L)	mean ± SE	1.43 ± 0.06	1.37 ± 0.47	1.67 ± 0.10	1.32 ± 0.04	1.44 ± 0.09	1.37 ± 0.04
Lipid-lowering drug	N (%)	33 (56,9)	72 (46,8)	26 (51)	79 (49,1)	25 (64,1)	80 (46,2)
current smoker	N (%)	4 (6,9)	18 (11,7)	3 (5,9)	19 (11,8)	3 (7,7)	19 (11)
Body mass index (kg/m²)	mean ± SE	21.1 ± 0.53	20.5 ± 0.35	20.1 ± 0.58	20.7 ± 0.33	21.4 ± 0.67	20.5 ± 0.32
History of cardiovascular disease at MRI §	N (%)	5 (8,6)	6 (3,9)	2 (3,9)	9 (5,6)	4 (10,3)	7 (4)
Baseline intracranial volume (cm3)	mean ± SE	1053.1 ± 21.3	1064.4 ± 8.81	1045.9 ± 23.5	1066.1 ± 8.62	1063.9 ± 17.19	1060.7 ± 9.87
FHS		PVS in white matter		PVS in basal ganglia		PVS in hippocampus
		mean ± SE or N (%) with extensive PVS burden N = 28	mean ± SE or N (%) without extensive PVS burden N = 163	mean ± SE or N (%) with extensive PVS burden N = 42	mean ± SE or N (%) without extensive PVS burden N = 149	mean ± SE or N (%) with extensive PVS burden N =36	mean ± SE or N (%) without extensive PVS burden N =155
Age at MRI (years)	mean ± SE	69.9996 ± 12.9065	53.5948 ± 12.9227	67.0712 ± 12.9377	52.8788 ± 12.8713	61.4207 ± 13.6233	54.7406 ± 13.9996
Women	N (%)	14 (50)	93 (57.06)	20 (52.38)	64 (42.95)	17 (47.22)	90 (58.06)
Systolic BP (mmHg)	mean ± SE	129.4444 ± 12.894	116.4025 ± 13.8043	121.6585 ± 13.7142	117.3448 ± 14.4911	119.9429 ± 13.3526	117.9139 ± 14.6465
Diastolic BP (mmHg)	mean ± SE	73.1111 ± 10.6458	73.1132 ± 10.0882	69.7805 ± 10.5155	74.0552 ± 9.867	73.0571 ± 8.6021	73.1258 ± 10.4915
Hypertension †	N (%)	18 (66.67)	50 (31.45)	24 (58.54)	44 (30.34)	15 (42.86)	53 (35.1)
Antihypertensive drug intake	N (%)	14 (51.85)	41 (25.79)	22 (53.66)	33 (22.76)	13 (37.14)	42 (27.81)
Type II diabetes mellitus ‡	N (%)	2 (7.41)	5 (3.16)	4 (10)	3 (2.07)	1 (2.86)	6 (4)
Total cholesterol (mmol/L)	mean ± SE	4.7745 ± 0.8252	4.8365 ± 0.8726	4.6964 ± 0.9095	4.8645 ± 0.8503	5.0087 ± 0.9294	4.7855 ± 0.8458
Hypercholesterolemia	N (%)	6 (60)	35 (28.93)	8 (44.4)	33 (29.20)	10 (43.48)	31 (28.7)
Triglycerides (mmol/L)	mean ± SE	1.2507 ± 0.594	1.1636 ± 0.6176	1.229 ± 0.6458	1.1613 ± 0.6055	1.2045 ± 0.6745	1.1697 ± 0.6006
Low-density liproptein (mmol/L)	mean ± SE	2.5532 ± 0.7226	2.7044 ± 0.7877	2.4544 ± 0.8114	2.7472 ± 0.7592	2.765 ± 0.851	2.6631 ± 0.7623
High-density lipoprotein (mmol/L)	mean ± SE	1.6483 ± 0.5329	1.5957 ± 0.4095	1.679 ± 0.4808	1.5819 ± 0.4116	1.692 ± 0.5038	1.5828 ± 0.4081
Lipid-lowering drug	N (%)	4 (50)	28 (23.53)	6 (37.5)	26 (23.42)	8 (38.1)	24 (22.64)
current smoker	N (%)	0 (0)	9 (5.66)	0 (0)	9 (6.21)	1 (2.86)	8 (5.3)
Body mass index (kg/m²)	mean ± SE	28.688 ± 4.4842	27.7163 ± 6.1976	29.6649 ± 7.2111	27.3462 ± 5.5036	27.8687 ± 4.8147	27.8547 ± 6.2318
History of cardiovascular disease at MRI §	N (%)	3 (11.11)	9 (5.66)	8 (19.51)	4 (2.76)	2 (5.71)	10 (6.62)
Baseline intracranial volume (cm3)	mean ± SE	1244.376 ± 143.5021	1231.814 ± 112.0331	1239.221 ± 118.0125	1232.087 ± 116.84	1253.543 ± 116.7283	1229.037 ± 116.7379
ISSYS		PVS in white matter		PVS in basal ganglia		PVS in hippocampus
		mean ± SE or N (%) with extensive PVS burden N =26	mean ± SE or N (%) without extensive PVS burden N =212	mean ± SE or N (%) with extensive PVS burden N =27	mean ± SE or N (%) without extensive PVS burden N =212	mean ± SE or N (%) with extensive PVS burden N =55	mean ± SE or N (%) without extensive PVS burden N =173
Age at MRI (years)	mean ± SE	66,2 ±1,1	64,7 ± 0,41	66,5 ± 0,96	64,7 ± 0,4	66 ± 0,6	64,3 ± 0,5
Women	N (%)	8 (31)	71 (33)	5 (19)	74 (35)	19 (35)	55 (32)
Systolic BP (mmHg)	mean ± SE	152 ± 3,2	143 ± 1,1	146 ±3	144 ± 1,1	147 ± 2,4	143 ± 1,1
Diastolic BP (mmHg)	mean ± SE	82 ±1,6	78 ± 0,7	79 ± 1,9	78 ± 0,7	79 ± 1,2	78 ± 0,7
Hypertension †	N (%)	26 (100)	212 (100)	NA	NA	NA	NA
Antihypertensive drug intake	N (%)	26 (100)	196 (92,5)	26 (96)	197 (93)	52 (95)	161 (93)
Type II diabetes mellitus ‡	N (%)	5 (19)	56 (26)	4 (15)	57 (27)	14 (26)	41 (24)
Total cholesterol (mmol/L)	mean ± SE	5,5 ± 0,1	5,6 ± 0,1	5,49 ± 0,2	5,62 ± 0,07	5,72 ± 0,13	5,59 ± 0,08
Hypercholesterolemia	N (%)	13 (50)	157 (74)	15 (56)	156 (74)	40 (73)	122 (70)
Triglycerides (mmol/L)	mean ± SE	NA	NA	NA	NA	NA	NA
Low-density liproptein (mmol/L)	mean ± SE	NA	NA	NA	NA	NA	NA
High-density lipoprotein (mmol/L)	mean ± SE	1,3 ± 0,05	1,25 ± 0,02	1,16 ± 0,05	1,26 ± 0,05	1,24 ± 0,04	1,26 ± 0,02
Lipid-lowering drug	N (%)	8 (31)	98 (46)	9 (33)	98 (46)	26 (47)	73 (42)
current smoker	N (%)	5 (19)	24 (11)	4 (15)	25 (12)	6 (11)	23 (13)
Body mass index (kg/m²)	mean ± SE	28,1 ± 1,0	30,6 ± 0,3	30 ± 0,3	30 ± 1,1	29,5 ± 0,6	30,5 ± 0,34
History of cardiovascular disease at MRI §	N (%)	2 (7,7)	31 (15)	28 (13)	6 (22)	8 (15)	24 (14)
Baseline intracranial volume (cm3)	mean ± SE	178,6 ± 2,3	180 ± 0,8	183 ±2,2	180 ± 0,8	179 ± 1,5	180,6 ± 0,9
LBC		PVS in white matter		PVS in basal ganglia		PVS in hippocampus
		mean ± SE or N (%) with extensive PVS burden N = 147	mean ± SE or N (%) without extensive PVS burden N = 435	mean ± SE or N (%) with extensive PVS burden N = 232	mean ± SE or N (%) without extensive PVS burden N = 350	mean ± SE or N (%) with extensive PVS burden N = 132	mean ± SE or N (%) without extensive PVS burden N = 450
Age at MRI (years)	mean ± SE	72.65 ± 0.68	72.68 ± 0.75	72.70 ± 0.67	72.66 ± 0.77	72.42 ± 0.61	72.75 ± 0.75
Women	N (%)	70 (47.6)	203 (46.7)	105 (45)	168 (48)	61 (46.2)	212 (47)
Systolic BP (mmHg)	mean ± SE	148.91 ± 18.21	149.30 ± 19.16	150.02 ± 16.80	148.85 ± 20.08	150.06 ± 18.45	148.95 ± 19.05
Diastolic BP (mmHg)	mean ± SE	78.89 ± 9.44	78.11 ± 9.38	79.14 ± 9.24	77.76 ± 9.47	78.77 ± 8.40	78.17 ± 9.67
Hypertension †	N (%)	127 (87)	372 (85.7)	206 (89)	293 (84)	117 (88.6)	382 (85)
Antihypertensive drug intake	N (%)	80 (54)	221 (51)	127 (55)	174 (50)	66 (50)	235 (52)
Type II diabetes mellitus ‡	N (%)	14 (9.5)	45 (10.3)	20 (9)	39 (11)	10 (7.5)	49 (11)
Total cholesterol (mmol/L)	mean ± SE	NA	NA	NA	NA	NA	NA
Hypercholesterolemia	N (%)	NA	NA	NA	NA	NA	NA
Triglycerides (mmol/L)	mean ± SE	NA	NA	NA	NA	NA	NA
Low-density liproptein (mmol/L)	mean ± SE	NA	NA	NA	NA	NA	NA
High-density lipoprotein (mmol/L)	mean ± SE	NA	NA	NA	NA	NA	NA
Lipid-lowering drug	N (%)	NA	NA	NA	NA	NA	NA
current smoker	N (%)	76 (51.7)	228 (52.4)	121 (52)	183 (52)	60 (45)	244 (54)
Body mass index (kg/m²)	mean ± SE	27.61 ± 4.34	27.93 ± 4.46	28.07 ± 4.56	27.70 ± 4.33	27.99 ± 4.32	27.81 ± 4.46
History of cardiovascular disease at MRI §	N (%)	36 (24.5)	120 (27.6)	57 (25)	99 (28)	31 (23)	125 (28)
Baseline intracranial volume (cm3)	mean ± SE	1478.43 ± 147.43	144.43 ± 140.80	1457.74 ± 151.15	1449.68 ± 137.71	1465.06 ± 138.22	1449.32 ± 144.51
NOMAS - AA		PVS in white matter		PVS in basal ganglia		PVS in hippocampus
		mean ± SE or N (%) with extensive PVS burden N = 38	mean ± SE or N (%) without extensive PVS burden N = 130	mean ± SE or N (%) with extensive PVS burden N = 32	mean ± SE or N (%) without extensive PVS burden N = 136	mean ± SE or N (%) with extensive PVS burden N = 25	mean ± SE or N (%) without extensive PVS burden N = 143
Age at MRI (years)	mean ± SE	72.04 ± 7.80	73.96 ± 9.06	74.82 ± 8.12	73.22 ± 8.96	74.54 ± 7.01	73.35 ± 9.09
Women	N (%)	14 (36.84)	51 (39.23)	11 (34.38)	54 (39.71)	9 (36.00)	56 (39.16)
Systolic BP (mmHg)	mean ± SE	139.92 ± 17.16	139.29 ± 17.23	146.59 ± 19.21	137.75 ± 16.27	143.30 ± 15.63	138.76 ± 17.38
Diastolic BP (mmHg)	mean ± SE	79.47 ± 9.30	79.21 ± 9.73	80.53 ± 9.45	78.98 ± 9.66	81.47 ± 9.49	78.89 ± 9.61
Hypertension †	N (%)	25 (65.79)	91 (70.00)	27 (84.38)	89 (65.44)	20 (80.00)	96 (67.13)
Antihypertensive drug intake	N (%)	16 (42.11)	60 (46.15)	14 (43.75)	62 (45.59)	10 (40.00)	66 (46.15)
Type II diabetes mellitus ‡	N (%)	8 (21.05)	21 (16.15)	3 (9.38)	26 (19.12)	5 (20.00)	24 (16.78)
Total cholesterol (mmol/L)	mean ± SE	5.07 ± 1.00	4.95 ± 1.03	5.07 ± 0.83	4.95 ± 1.07	4.89 ± 0.99	4.99 ± 1.03
Hypercholesterolemia	N (%)	14 (37.84)	58 (44.96)	12 (38.71)	60 (40.44)	8 (32.00)	64 (45.39)
Triglycerides (mmol/L)	mean ± SE	1.06 ± 0.59	1.18 ± 0.76	1.13 ± 0.66	1.16 ± 0.74	1.13 ± 0.59	1.16 ± 0.75
Low-density liproptein (mmol/L)	mean ± SE	2.99 ± 0.94	2.81 ± 0.92	2.84 ± 0.82	2.85 ± 0.95	2.71 ± 0.92	2.87 ± 0.92
High-density lipoprotein (mmol/L)	mean ± SE	1.60 ± 0.50	1.60 ± 0.55	1.72 ± 0.63	1.57 ± 0.52	1.66 ± 0.60	1.59 ± 0.53
Lipid-lowering drug	N (%)	4 (10.53)	17 (13.08)	3 (9.38)	18 (13.24)	2 (8.00)	19 (13.29)
current smoker	N (%)	6 (15.79)	36 (27.69)	9 (28.13)	33 (24.26)	5 (20.00)	37 (25.87)
Body mass index (kg/m²)	mean ± SE	28.01 ± 4.81	28.48 ± 5.76	28.68 ± 5.02	28.30 ± 5.68	27.92 ± 5.95	28.45 ± 5.49
History of cardiovascular disease at MRI §	N (%)	6 (15.79)	20 (15.38)	6 (18.75)	20 (14.71)	5 (20.00)	21 (14.69)
Baseline intracranial volume (cm3)	mean ± SE	1162.61 ± 118.03	1137.41 ± 118.03	1143.50 ± 122.21	1143.02 ± 117.64	1122.04 ± 113.75	1146.80 ± 118.90
NOMAS - EUR		PVS in white matter		PVS in basal ganglia		PVS in hippocampus
		mean ± SE or N (%) with extensive PVS burden N = 26	mean ± SE or N (%) without extensive PVS burden N = 112	mean ± SE or N (%) with extensive PVS burden N = 31	mean ± SE or N (%) without extensive PVS burden N = 107	mean ± SE or N (%) with extensive PVS burden N = 22	mean ± SE or N (%) without extensive PVS burden N = 116
Age at MRI (years)	mean ± SE	70.14 ± 9.82	73.51 ± 8.96	74.28 ± 8.10	72.47 ± 9.48	72.75 ± 7.35	72.90 ± 9.52
Women	N (%)	9 (34.62)	62 (55.36)	15 (48.39)	56 (52.34)	11 (50.00)	60 (51.72)
Systolic BP (mmHg)	mean ± SE	129.24 ± 16.47	133.82 ± 17.30	134.00 ± 18.35	132.65 ± 16.90	134.19 ± 19.51	132.72 ± 16.78
Diastolic BP (mmHg)	mean ± SE	74.81 ± 7.73	75.46 ± 10.43	78.54 ± 10.43	74.41 ± 9.67	76.39 ± 11.31	75.13 ± 9.72
Hypertension †	N (%)	14 (53.85)	59 (52.68)	20 (64.52)	53 (49.53)	13 (59.09)	60 (51.72)
Antihypertensive drug intake	N (%)	11 (42.31)	34 (30.36)	15 (48.39)	30 (28.04)	9 (40.91)	36 (31.03)
Type II diabetes mellitus ‡	N (%)	2 (7.69)	9 (8.04)	2 (6.45)	9 (8.41)	4 (18.18)	7 (6.03)
Total cholesterol (mmol/L)	mean ± SE	5.23 ± 0.97	5.01 ± 1.06	4.97 ± 1.05	5.07 ± 1.04	5.00 ± 1.42	5.06 ± 0.96
Hypercholesterolemia	N (%)	14 (53.85)	59 (52.68)	18 (58.06)	55 (51.40)	15 (68.18)	58 (50.00)
Triglycerides (mmol/L)	mean ± SE	1.15 ± 0.52	1.39 ± 1.00	1.46 ± 1.37	1.31 ± 0.76	1.12 ± 0.66	1.38 ± 0.97
Low-density liproptein (mmol/L)	mean ± SE	2.98 ± 0.80	2.89 ± 0.95	2.69 ± 0.88	2.97 ± 0.93	2.85 ± 1.10	2.92 ± 0.89
High-density lipoprotein (mmol/L)	mean ± SE	1.72 ± 0.53	1.48 ± 0.50	1.62 ± 0.58	1.50 ± 0.49	1.63 ± 0.57	1.51 ± 0.50
Lipid-lowering drug	N (%)	3 (11.54)	21 (18.75)	5 (16.13)	19 (17.76)	3 (13.64)	21 (18.10)
current smoker	N (%)	1 (3.85)	18 (16.07)	5 (16.13)	14 (13.08)	7 (31.82)	12 (10.34)
Body mass index (kg/m²)	mean ± SE	25.92 ± 4.86	27.50 ± 5.38	26.81 ± 4.43	27.32 ± 5.55	25.86 ± 4.69	27.46 ± 5.40
History of cardiovascular disease at MRI §	N (%)	2 (7.69)	27 (24.11)	5 (16.13)	24 (22.43)	0 (0.00)	29 (25.00)
Baseline intracranial volume (cm3)	mean ± SE	1179.77 ± 126.50	1232.54 ± 140.90	1233.76 ± 151.09	1219.36 ± 136.41	1183.01 ± 120.84	1230.10 ± 141.87
NOMAS - HISP		PVS in white matter		PVS in basal ganglia		PVS in hippocampus
		mean ± SE or N (%) with extensive PVS burden N = 162	mean ± SE or N (%) without extensive PVS burden N = 555	mean ± SE or N (%) with extensive PVS burden N = 156	mean ± SE or N (%) without extensive PVS burden N = 561	mean ± SE or N (%) with extensive PVS burden N = 82	mean ± SE or N (%) without extensive PVS burden N = 635
Age at MRI (years)	mean ± SE	70.58 ± 8.78	68.47 ± 7.98	70.33 ± 8.00	68.56 ± 8.24	69.98 ± 7.89	68.81 ± 8.25
Women	N (%)	68 (41.98)	206 (37.12)	47 (30.13)	227 (40.46)	29 (35.37)	245 (38.58)
Systolic BP (mmHg)	mean ± SE	138.55 ± 19.23	135.72 ± 16.78	136.29 ± 17.50	136.38 ± 17.38	135.76 ± 15.90	136.44 ± 17.59
Diastolic BP (mmHg)	mean ± SE	78.87 ± 10.73	78.34 ± 8.82	78.83 ± 10.32	78.36 ± 9.98	77.80 ± 9.00	78.55 ± 9.32
Hypertension †	N (%)	115 (70.99)	354 (63.78)	114 (73.08)	355 (63.28)	50 (60.98)	419 (65.98)
Antihypertensive drug intake	N (%)	81 (50.31)	212 (38.20)	76 (48.72)	217 (38.75)	30 (36.59)	263 (41.48)
Type II diabetes mellitus ‡	N (%)	39 (24.07)	132 (23.78)	37 (23.72)	134 (23.89)	20 (24.39)	151 (23.78)
Total cholesterol (mmol/L)	mean ± SE	4.92 ± 0.99	5.04 ± 1.03	5.02 ± 1.00	5.01 ± 1.03	5.14 ± 0.99	5.00 ± 1.03
Hypercholesterolemia	N (%)	82 (50.62)	254 (46.27)	76 (49.03)	260 (46.76)	41 (51.25)	295 (46.75)
Triglycerides (mmol/L)	mean ± SE	1.40 ± 0.65	1.57 ± 0.97	1.47 ± 0.83	1.55 ± 0.94	1.55 ± 0.98	1.53 ± 0.91
Low-density liproptein (mmol/L)	mean ± SE	2.97 ± 0.88	3.04 ± 0.93	3.00 ± 0.91	3.03 ± 0.93	3.06 ± 0.93	3.02 ± 0.92
High-density lipoprotein (mmol/L)	mean ± SE	1.31 ± 0.37	1.29 ± 0.37	1.38 ± 0.38	1.27 ± 0.36	1.37 ± 0.41	1.28 ± 0.36
Lipid-lowering drug	N (%)	31 (19.141)	86 (15.50)	29 (18.59)	88 (15.69)	11 (13.41)	106 (16.69)
current smoker	N (%)	23 (14.20)	71 (12.79)	22 (14.10)	72 (12.83)	10 (12.20)	84 (13.23)
Body mass index (kg/m²)	mean ± SE	28.87 ± 4.70	28.87 ± 4.90	28.85 ± 5.59	28.88 ± 4.64	28.23 ± 4.12	28.96 ± 4.94
History of cardiovascular disease at MRI §	N (%)	30 (18.52)	78 (14.05)	21 (13.46)	87 (15.51)	11 (13.41)	97 (15.28)
Baseline intracranial volume (cm3)	mean ± SE	1149.77 ± 126.62	1137.08 ± 108.33	1144.77 ± 114.27	1138.60 ± 112.40	1157.40 ± 114.85	1137.69 ± 112.38
RSI		PVS in white matter		PVS in basal ganglia		PVS in hippocampus
		mean ± SE or N (%) with extensive PVS burden N = 177	mean ± SE or N (%) without extensive PVS burden N = 708	mean ± SE or N (%) with extensive PVS burden N = 264	mean ± SE or N (%) without extensive PVS burden N = 650	mean ± SE or N (%) with extensive PVS burden N = 204	mean ± SE or N (%) without extensive PVS burden N = 729
Age at MRI (years)	mean ± SE	79.063 ± 4.995	78.849 ± 4.756	79.877 ± 5.195	78.656 ± 4.685	78.959 ± 4.671	79.096 ± 4.966
Women	N (%)	85 (0.405)	303 (0.449)	121 (0.458)	275 (0.423)	83 (0.407)	321 (0.440)
Systolic BP (mmHg)	mean ± SE	151.590 ± 19.549	153.240 ± 21.958	154.030 ± 20.886	152.344 ± 21.598	153.591 ± 20.370	152.549 ± 21.707
Diastolic BP (mmHg)	mean ± SE	82.726 ± 10.962	83.115 ± 11.284	83.546 ± 11.086	82.872 ± 11.182	84.167 ± 11.707	82.703 ± 11.027
Hypertension †	N (%)	179 (0.852)	593 (0.879)	233 (0.883)	565 (0.869)	178 (0.873)	635 (0.871)
Antihypertensive drug intake	N (%)	110 (0.524)	377 (0.559)	152 (0.576)	351 (0.540)	106 (0.520)	404 (0.554)
Type II diabetes mellitus ‡	N (%)	43 (0.214)	119 (0.185)	50 (0.198)	121 (0.195)	38 (0.192)	136 (0.197)
Total cholesterol (mmol/L)	mean ± SE	5.337 ± 1.086	5.342 ± 1.052	5.297 ± 1.091	5.360 ± 1.046	5.493 ± 1.035	5.301 ± 1.059
Hypercholesterolemia	N (%)	108 (0.519)	336 (0.511)	132 (0.508)	328 (0.517)	101 (0.502)	366 (0.515)
Triglycerides (mmol/L)	mean ± SE	1.444 ± 0.746	1.345 ± 0.582	1.347 ± 0.680	1.382 ± 0.609	1.386 ± 0.714	1.364 ± 0.601
Low-density liproptein (mmol/L)	mean ± SE	NaN ± NA	NaN ± NA	NaN ± NA	NaN ± NA	NaN ± NA	NaN ± NA
High-density lipoprotein (mmol/L)	mean ± SE	1.406 ± 0.353	1.473 ± 0.399	1.443 ± 0.370	1.463 ± 0.393	1.506 ± 0.380	1.445 ± 0.388
Lipid-lowering drug	N (%)	62 (0.295)	203 (0.301)	83 (0.314)	193 (0.297)	56 (0.275)	224 (0.307)
current smoker	N (%)	30 (0.144)	77 (0.114)	40 (0.152)	68 (0.105)	28 (0.137)	83 (0.114)
Body mass index (kg/m²)	mean ± SE	26.978 ± 3.757	27.405 ± 3.968	26.893 ± 3.706	27.451 ± 4.010	26.907 ± 3.746	27.325 ± 4.011
History of cardiovascular disease at MRI §	N (%)	22 (0.107)	102 (0.153)	39 (0.151)	88 (0.137)	25 (0.125)	104 (0.145)
Baseline intracranial volume (cm3)	mean ± SE	1141.565 ± 117.349	1135.183 ± 118.863	1140.355 ± 114.994	1132.936 ± 119.455	1142.381 ± 101.577	1132.787 ± 121.562
RSII		PVS in white matter		PVS in basal ganglia		PVS in hippocampus
		mean ± SE or N (%) with extensive PVS burden N = 168	mean ± SE or N (%) without extensive PVS burden N = 474	mean ± SE or N (%) with extensive PVS burden N = 91	mean ± SE or N (%) without extensive PVS burden N = 552	mean ± SE or N (%) with extensive PVS burden N = 146	mean ± SE or N (%) without extensive PVS burden N = 497
Age at MRI (years)	mean ± SE	67.578 ± 5.568	67.274 ± 5.383	69.873 ± 6.620	66.934 ± 5.091	67.613 ± 5.605	67.272 ± 5.376
Women	N (%)	79 (0.470)	243 (0.513)	41 (0.451)	282 (0.511)	58 (0.397)	265 (0.533)
Systolic BP (mmHg)	mean ± SE	141.207 ± 18.198	143.989 ± 18.834	144.368 ± 17.270	143.089 ± 18.914	144.510 ± 18.453	142.908 ± 18.752
Diastolic BP (mmHg)	mean ± SE	80.401 ± 10.295	80.724 ± 10.263	80.253 ± 10.764	80.719 ± 10.185	80.945 ± 10.558	80.568 ± 10.182
Hypertension †	N (%)	120 (0.714)	333 (0.706)	70 (0.769)	384 (0.698)	110 (0.753)	344 (0.695)
Antihypertensive drug intake	N (%)	66 (0.395)	160 (0.343)	33 (0.367)	193 (0.354)	66 (0.458)	160 (0.326)
Type II diabetes mellitus ‡	N (%)	27 (0.161)	52 (0.110)	18 (0.198)	61 (0.111)	22 (0.151)	57 (0.115)
Total cholesterol (mmol/L)	mean ± SE	5.680 ± 0.941	5.706 ± 0.951	5.636 ± 1.058	5.707 ± 0.929	5.725 ± 0.954	5.689 ± 0.947
Hypercholesterolemia	N (%)	85 (0.509)	219 (0.468)	42 (0.467)	262 (0.480)	72 (0.497)	232 (0.473)
Triglycerides (mmol/L)	mean ± SE	NaN ± NA	NaN ± NA	NaN ± NA	NaN ± NA	NaN ± NA	NaN ± NA
Low-density liproptein (mmol/L)	mean ± SE	NaN ± NA	NaN ± NA	NaN ± NA	NaN ± NA	NaN ± NA	NaN ± NA
High-density lipoprotein (mmol/L)	mean ± SE	1.456 ± 0.382	1.414 ± 0.365	1.450 ± 0.381	1.420 ± 0.368	1.412 ± 0.375	1.428 ± 0.369
Lipid-lowering drug	N (%)	42 (0.251)	96 (0.206)	15 (0.167)	123 (0.226)	36 (0.250)	102 (0.208)
current smoker	N (%)	20 (0.120)	81 (0.174)	12 (0.136)	89 (0.164)	19 (0.133)	82 (0.168)
Body mass index (kg/m²)	mean ± SE	27.546 ± 3.972	27.635 ± 3.652	27.476 ± 3.658	27.646 ± 3.758	27.696 ± 3.758	27.600 ± 3.741
History of cardiovascular disease at MRI §	N (%)	8 (0.048)	27 (0.057)	9 (0.099)	26 (0.047)	8 (0.055)	27 (0.054)
Baseline intracranial volume (cm3)	mean ± SE	1155.227 ± 115.824	1137.773 ± 113.455	1149.128 ± 120.147	1141.614 ± 113.593	1140.065 ± 121.526	1143.444 ± 112.438
RSIII		PVS in white matter		PVS in basal ganglia		PVS in hippocampus
		mean ± SE or N (%) with extensive PVS burden N = 503	mean ± SE or N (%) without extensive PVS burden N = 1921	mean ± SE or N (%) with extensive PVS burden N = 217	mean ± SE or N (%) without extensive PVS burden N = 2208	mean ± SE or N (%) with extensive PVS burden N = 399	mean ± SE or N (%) without extensive PVS burden N = 2026
Age at MRI (years)	mean ± SE	58.392 ± 6.702	56.842 ± 6.374	63.521 ± 8.781	56.534 ± 5.841	58.052 ± 6.802	56.984 ± 6.395
Women	N (%)	260 (0.517)	1087 (0.566)	105 (0.484)	1242 (0.562)	247 (0.619)	1100 (0.543)
Systolic BP (mmHg)	mean ± SE	135.871 ± 19.059	131.153 ± 18.256	140.212 ± 21.321	131.328 ± 18.031	134.499 ± 18.912	131.656 ± 18.411
Diastolic BP (mmHg)	mean ± SE	84.002 ± 10.926	81.765 ± 10.680	84.553 ± 12.144	81.996 ± 10.597	83.388 ± 10.781	81.996 ± 10.752
Hypertension †	N (%)	281 (0.561)	852 (0.447)	153 (0.708)	980 (0.447)	226 (0.571)	907 (0.451)
Antihypertensive drug intake	N (%)	158 (0.317)	443 (0.233)	98 (0.458)	503 (0.230)	129 (0.326)	472 (0.235)
Type II diabetes mellitus ‡	N (%)	47 (0.093)	165 (0.086)	25 (0.115)	187 (0.085)	36 (0.090)	176 (0.087)
Total cholesterol (mmol/L)	mean ± SE	5.591 ± 1.052	5.596 ± 1.057	5.506 ± 1.142	5.603 ± 1.047	5.653 ± 1.048	5.583 ± 1.057
Hypercholesterolemia	N (%)	233 (0.466)	862 (0.453)	115 (0.537)	980 (0.447)	201 (0.509)	894 (0.445)
Triglycerides (mmol/L)	mean ± SE	1.536 ± 0.949	1.474 ± 0.927	1.659 ± 0.952	1.470 ± 0.928	1.509 ± 1.136	1.483 ± 0.887
Low-density liproptein (mmol/L)	mean ± SE	0.133 ± 0.650	0.119 ± 0.637	0.317 ± 1.025	0.107 ± 0.600	0.152 ± 0.767	0.116 ± 0.612
High-density lipoprotein (mmol/L)	mean ± SE	1.403 ± 0.422	1.448 ± 0.444	1.343 ± 0.416	1.448 ± 0.441	1.461 ± 0.449	1.434 ± 0.438
Lipid-lowering drug	N (%)	111 (0.222)	389 (0.205)	61 (0.285)	439 (0.201)	94 (0.237)	406 (0.202)
current smoker	N (%)	107 (0.217)	408 (0.215)	44 (0.206)	471 (0.216)	67 (0.170)	448 (0.224)
Body mass index (kg/m²)	mean ± SE	27.929 ± 4.347	27.350 ± 4.299	27.500 ± 3.690	27.470 ± 4.372	27.492 ± 4.130	27.469 ± 4.351
History of cardiovascular disease at MRI §	N (%)	26 (0.052)	57 (0.030)	11 (0.051)	72 (0.033)	14 (0.035)	69 (0.034)
Baseline intracranial volume (cm3)	mean ± SE	1175.426 ± 114.662	1141.533 ± 114.411	1165.784 ± 129.636	1146.902 ± 113.625	1139.148 ± 111.003	1150.451 ± 115.999
SHIP-2		PVS in white matter		PVS in basal ganglia		PVS in hippocampus
		mean ± SE or N (%) with extensive PVS burden N = 240	mean ± SE or N (%) without extensive PVS burden N = 716	mean ± SE or N (%) with extensive PVS burden N = 136	mean ± SE or N (%) without extensive PVS burden N = 862	mean ± SE or N (%) with extensive PVS burden N = 198	mean ± SE or N (%) without extensive PVS burden N = 814
Age at MRI (years)	mean ± SE	58.8 ± 12.2	53.9 ± 12.5	66.3 ± 11	53.8 ± 12	61.3 ± 12.3	54.2 ± 12.4
Women	N (%)	123 (51.2)	391 (54.6)	69 (50.7)	459 (53.2)	113 (57.1)	417 (51.2)
Systolic BP (mmHg)	mean ± SE	135 ± 19.4	130 ± 17.6	140 ± 19.6	130 ± 17.8	139 ± 20.1	130 ± 17.4
Diastolic BP (mmHg)	mean ± SE	81.4 ± 11	80.1 ± 9.6	81.7 ± 12	80.3 ± 9.8	82.6 ± 11.3	80.1 ± 9.7
Hypertension †	N (%)	150 (62.5)	371 (51.8)	105 (77.2)	445 (51.6)	139 (70.2)	421 (51.7)
Antihypertensive drug intake	N (%)	106 (44.2)	246 (34.4)	84 (61.8)	288 (33.4)	97 (49)	283 (34.8)
Type II diabetes mellitus ‡	N (%)	24 (10)	46 (6.4)	16 (11.8)	59 (6.8)	21 (10.6)	55 (6.8)
Total cholesterol (mmol/L)	mean ± SE	5.58 ± 1.1	5.49 ± 1	5.48 ± 1.1	5.51 ± 1.1	5.62 ± 1	5.48 ± 1.1
Hypercholesterolemia	N (%)	NA	NA	NA	NA	NA	NA
Triglycerides (mmol/L)	mean ± SE	1.84 ± 1.2	1.78 ± 1.3	1.94 ± 1	1.8 ± 1.3	2 ± 1.5	1.79 ± 1.3
Low-density liproptein (mmol/L)	mean ± SE	3.4 ± 1	3.34 ± 0.9	3.36 ± 0.9	3.35 ± 0.9	3.45 ± 0.9	3.33 ± 0.9
High-density lipoprotein (mmol/L)	mean ± SE	1.48 ± 0.4	1.46 ± 0.4	1.4 ± 0.4	1.47 ± 0.4	1.44 ± 0.4	1.47 ± 0.4
Lipid-lowering drug	N (%)	45 (18.8)	99 (13.8)	39 (28.7)	116 (13.5)	33 (16.7)	125 (15.4)
current smoker	N (%)	40 (16.7)	148 (20.7)	13 (9.6)	180 (20.9)	24 (12.1)	173 (21.3)
Body mass index (kg/m²)	mean ± SE	27.5 ± 4.3	27.6 ± 4.4	28.2 ± 4.2	27.5 ± 4.4	28.2 ± 4.1	27.5 ± 4.5
History of cardiovascular disease at MRI §	N (%)	3 (1.2)	11 (1.5)	5 (3.7)	11 (1.3)	3 (1.5)	13 (1.6)
Baseline intracranial volume (cm3)	mean ± SE	1444 ± 141	1420 ± 139	1422 ± 143	1427 ± 140	1419 ± 132	1428 ± 144
SHIP-Trend Batch 1 + 2		PVS in white matter		PVS in basal ganglia		PVS in hippocampus
		mean ± SE or N (%) with extensive PVS burden N = 350	mean ± SE or N (%) without extensive PVS burden N = 1423	mean ± SE or N (%) with extensive PVS burden N = 400	mean ± SE or N (%) without extensive PVS burden N = 1442	mean ± SE or N (%) with extensive PVS burden N = 463	mean ± SE or N (%) without extensive PVS burden N = 1395
Age at MRI (years)	mean ± SE	57.1 ± 11.9	49 ± 14	61.2 ± 11.1	48 ± 13.3	56.8 ± 12.3	49 ± 13.9
Women	N (%)	170 (48.6)	760 (53.4)	212 (53)	756 (52.4)	263 (56.8)	709 (50.8)
Systolic BP (mmHg)	mean ± SE	130 ± 18	125 ± 16.9	131 ± 18.1	125 ± 16.7	130 ± 18.2	125 ± 16.7
Diastolic BP (mmHg)	mean ± SE	78.6 ± 10.5	76.6 ± 9.7	78.2 ± 10.2	76.7 ± 9.8	78.1 ± 10.3	76.7 ± 9.7
Hypertension †	N (%)	208 (59.4)	574 (40.3)	257 (64.2)	565 (39.2)	275 (59.4)	558 (40)
Antihypertensive drug intake	N (%)	151 (43.1)	402 (28.3)	205 (51.2)	379 (26.3)	206 (44.5)	388 (27.8)
Type II diabetes mellitus ‡	N (%)	20 (5.7)	72 (5.1)	38 (9.5)	66 (4.6)	28 (6)	81 (5.8)
Total cholesterol (mmol/L)	mean ± SE	5.67 ± 1.1	5.47 ± 1.1	5.78 ± 1.1	5.43 ± 1	5.7 ± 1.1	5.44 ± 1.1
Hypercholesterolemia	N (%)	NA	NA	NA	NA	NA	NA
Triglycerides (mmol/L)	mean ± SE	1.62 ± 1.1	1.52 ± 1.1	1.7 ± 1.2	1.51 ± 1.1	1.69 ± 1.3	1.51 ± 1
Low-density liproptein (mmol/L)	mean ± SE	3.52 ± 0.9	3.38 ± 0.9	3.62 ± 0.9	3.35 ± 0.9	3.52 ± 0.9	3.37 ± 0.9
High-density lipoprotein (mmol/L)	mean ± SE	1.47 ± 0.4	1.46 ± 0.4	1.46 ± 0.4	1.46 ± 0.4	1.49 ± 0.4	1.45 ± 0.4
Lipid-lowering drug	N (%)	46 (13.1)	109 (7.7)	64 (16)	106 (7.4)	62 (13.4)	113 (8.1)
current smoker	N (%)	62 (17.7)	355 (24.9)	66 (16.5)	367 (25.5)	75 (16.2)	362 (25.9)
Body mass index (kg/m²)	mean ± SE	28.2 ± 4.5	27.3 ± 4.4	28.3 ± 4.3	27.4 ± 4.5	28.3 ± 4.6	27.3 ± 4.4
History of cardiovascular disease at MRI §	N (%)	5 (1.4)	15 (1.1)	9 (2.2)	13 (0.9)	6 (1.3)	16 (1.1)
Baseline intracranial volume (cm3)	mean ± SE	1449 ± 141	1431 ± 141	1424 ± 144	1435 ± 141	1428 ± 136	1435 ± 143
UKB		PVS in white matter		PVS in basal ganglia		PVS in hippocampus
		mean ± SE or N (%) with extensive PVS burden N = 7123	mean ± SE or N (%) without extensive PVS burden N = 21368	mean ± SE or N (%) with extensive PVS burden N = 7164	mean ± SE or N (%) without extensive PVS burden N = 21490	mean ± SE or N (%) with extensive PVS burden N = 7145	mean ± SE or N (%) without extensive PVS burden N = 21438
Age at MRI (years)	mean ± SE	65.888 ± 6.974	63.077 ± 7.506	67.176 ± 6.864	62.651 ± 7.332	63.816 ± 7.370	63.775 ± 7.514
Women	N (%)	3729 (0.524)	9748 (0.456)	3574 (0.499)	9987 (0.465)	2687 (0.376)	10834 (0.505)
Systolic BP (mmHg)	mean ± SE	140.495 ± 18.170	136.585 ± 18.062	141.513 ± 18.577	136.255 ± 17.829	138.383 ± 18.957	137.309 ± 17.882
Diastolic BP (mmHg)	mean ± SE	79.579 ± 10.032	78.640 ± 10.014	79.846 ± 10.260	78.559 ± 9.926	79.389 ± 10.278	78.715 ± 9.935
Hypertension †	N (%)	3599 (0.505)	8853 (0.414)	3773 (0.527)	8756 (0.407)	3287 (0.460)	9218 (0.430)
Antihypertensive drug intake	N (%)	2130 (0.301)	4580 (0.216)	2466 (0.347)	4276 (0.201)	1742 (0.246)	4982 (0.234)
Type II diabetes mellitus ‡	N (%)	199 (0.032)	492 (0.026)	191 (0.030)	503 (0.027)	152 (0.024)	539 (0.029)
Total cholesterol (mmol/L)	mean ± SE	5.765 ± 1.111	5.735 ± 1.076	5.751 ± 1.108	5.740 ± 1.076	5.752 ± 1.075	5.740 ± 1.087
Hypercholesterolemia	N (%)	3592 (0.528)	9475 (0.465)	3808 (0.557)	9329 (0.455)	3207 (0.469)	9900 (0.484)
Triglycerides (mmol/L)	mean ± SE	1.708 ± 0.997	1.636 ± 0.961	1.704 ± 0.961	1.637 ± 0.972	1.578 ± 0.912	1.679 ± 0.988
Low-density liproptein (mmol/L)	mean ± SE	3.608 ± 0.843	3.585 ± 0.823	3.597 ± 0.841	3.589 ± 0.824	3.570 ± 0.820	3.598 ± 0.831
High-density lipoprotein (mmol/L)	mean ± SE	1.473 ± 0.388	1.480 ± 0.374	1.475 ± 0.388	1.479 ± 0.374	1.527 ± 0.384	1.462 ± 0.375
Lipid-lowering drug	N (%)	2040 (0.288)	4671 (0.220)	2299 (0.323)	4441 (0.208)	1588 (0.224)	5138 (0.242)
current smoker	N (%)	240 (0.034)	787 (0.037)	230 (0.032)	807 (0.038)	238 (0.033)	797 (0.037)
Body mass index (kg/m²)	mean ± SE	26.605 ± 4.326	26.498 ± 4.439	26.658 ± 4.364	26.483 ± 4.428	26.113 ± 4.282	26.664 ± 4.446
History of cardiovascular disease at MRI §	N (%)	355 (0.050)	763 (0.036)	421 (0.059)	700 (0.033)	246 (0.034)	872 (0.041)
Baseline intracranial volume (cm3)	mean ± SE	1461.692 ± 223.542	1450.085 ± 214.152	1441.082 ± 218.985	1456.913 ± 215.681	1427.037 ± 221.653	1461.873 ± 213.885
† Hypertension is defined as systolic blood pressure ≥140 mm Hg, diastolic blood pressure ≥90 mm Hg or use of an antihypertensive drug;
‡ diabetes mellitus is defined as a fasting blood glucose ≥126mg/dl (7 mmol/L), or use of insulin or oral hypoglycemic agents for all the cohorts except FHS and SHIP and SHIP-TREND; in FHS diabetes mellitus is defined as a blood glucose ≥200 mg/dL or a fasting blood glucose ≥126 mg/dL or current treatment for diabetes; in SHIP and SHIP-TREND diabetes is defined as use of antidiabetics or HBA1C>6.5
§ history of cardiovascular disease at MRI includes cardiovascular disease as coronary heart disease, peripheral artery disease, or congestive heart failure in 3C-Dijon, EDIS-SIMES; it includes myocardial infarction or atrial fibrillation in ASPS; myocardial infarction, atrial fibrillation, angina pectoris or left ventricular hypertrophy in ASPS-Fam; in SHIP and SHIP-TREND it corresponds to self-…
NA are non available

## Sheet: Suppl.Table-2
Supplementary Table 2. PVS burden cut-off description in each cohort
Cohorts	PVS in white matter				PVS in basal ganglia				PVS in hippocampus
	N total	Cut-off	Frequency of ext-PVS	N with ext-PVS	N total	Cut-off	Frequency of ext-PVS	N with ext-PVS	N total	Cut-off	Frequency of ext-PVS	N with ext-PVS
GWAS meta-analysis
3C-Dijon	1500	≥ 3*	23.07	346	1500	≥ 3*	11.40	171	1500	≥ 3*	16.67	250
ASPS	471	≥ 20	23.35	110	471	≥ 9	21.23	100	471	≥ 6	20.17	95
ASPS-Fam	306	≥ 15	23.86	73	306	≥ 11	24.51	75	306	≥ 7	25.16	77
EDIS-SCES	127	≥ 7	25.20	32	NA	NA	NA	NA	127	≥ 3	23.62	30
EDIS-SIMES	212	≥ 7	27.36	58	212	≥ 5	24.06	51	212	≥ 3	18.40	39
FHS	191	≥ 3*	14.66	28	190	≥ 20	22.11	42	191	≥ 14	18.85	36
ISSYS	238	≥ 3*	10.92	26	239	≥ 3*	11.30	27	228	≥ 7*	24.12	55
LBC1936	582	≥ 3*	25.26	147	582	≥ 2*	39.86	232	582	≥ 1*	22.68	132
NOMAS - AA	168	≥ 5*	22.62	38	168	≥ 5*	19.05	32	168	≥ 2*	14.88	25
NOMAS - EUR	138	≥ 4*	18.84	26	138	≥ 4*	22.46	31	138	≥ 2*	15.94	22
NOMAS - HISP	717	≥ 4*	22.59	162	717	≥ 4*	21.76	156	717	≥ 2*	11.44	82
RSI	885	≥ 11	23.73	177	914	≥ 7	21.66	264	933	≥ 6	21.86	204
RSII	642	≥ 12	22.12	168	643	≥ 6	18.66	91	643	≥ 6	22.71	146
RSIII**	2424	≥ 9.92	20.75	503	2425	≥ 3.84	8.95	217	2425	≥ 4.93	13.98	339
SHIP-2	956	≥ 4	25.10	240	998	≥ 3	13.63	136	1012	≥ 4	19.57	198
SHIP-Trend Batch 1	797	≥ 4	18.44	147	814	≥ 2	20.15	164	817	≥ 3	24.60	201
SHIP-Trend Batch 2	976	≥ 4	20.80	203	1028	≥ 2	22.96	236	1041	≥ 3	25.17	262
UKB**	28492	4.033748	25.00	7123	28655	1.50939	25.00	7164	28584	3.102163	25.00	7146
Total (GWAS)	39822	NA	24.1249	9607	40000	NA	22.9725	9189	40095	NA	23.2922	9339
Other cohorts
i-Share	1748	≥ 3*	12.76	223	1748	≥ 3*	9.55	167	NA	NA	NA	NA
MAS	130	≥ 2	22.31	29	130	≥ 7	28.46	37	NA	NA	NA	NA
Nagahama	2862	≥ 1.934	24.63	705	2862	≥ 1.455	24.53	702	NA	NA	NA	NA
OATS	184	≥ 2	28.26	52	184	≥ 3	27.17	50	NA	NA	NA	NA
ASPS = Austrian Stroke Prevention Study; ASPS-Fam = Austrian Stroke Prevention Family Study; EDIS-SCES/EDIS-SIMES = The Singapore Chinese Eye Study/Singapore Malay Eye Study-2; FHS = Framingham Heart Study; i-Share = Internet-based Students' Health ResearchEnterprise Study; ISSYS =Investigating silent strokes in hypertensives ; LBC1936 = Lothian Birth Cohort 1936; NOMAS = Northern Manhattan Study…
*cut-offs corresponding to a PVS grade (versus a PVS number); PVS indicates perivascular spaces; ext-PVS, extensive PVS burden
** Automated measurement

## Sheet: Suppl.Table-3
Supplementary Table 3. GWAS genotyping platforms, imputation panels and quality control of genotypes
Study	Genotyping platforms - SNP panel	Genotyping center	Genotype calling algorithm	Sample call rate	SNP call rate	MAF	HWE p-value	Assessment of Population Stratification	Imputation software	Imputation reference panel	Analysis software used
3C-Dijon	Illumina Human 610-Quad BeadChip	Centre National de Génotypage, France	Illumina BeadStudio	0.95	> 0.98	> 0.01	> 10-6	EIGENSTRAT	MACH (version 1.0), minimac (release 11/16/2012)	1000G Phase1v3 all ethnicities	ProbABEL v. 0.1-3-pacoxph-fix-1
ASPS	Illumina Human610-Quad BeadChip Array	Human Genotyping Facility, Genetic Laboratory Department of Internal Medicine, Erasmus MC, Rotterdam, The Netherlands	Illumina	0.98	0.98	> 0.01	> 10-6	EIGENSTRAT	Michigan Imputation Server	HRC	Rvtests
ASPS-fam	Affymetrix Genome-Wide Human SNP Array 6.0	Medical University of Graz	Birdseed v2	0.98	0.98	0.05	> 5x10-6	EIGENSTRAT	Michigan Imputation Server	HRC	Rvtests
EDIS-SCES	Illumina HumanHap610-Quad BeadChip	Genome Institute of Singapore, Singapore	Illumina BeadStudio	>0.95	> 0.95	> 0.01	> 10-6	EIGENSTRAT	IMPUTE2	1000 Genomes Phase1v3 all ethnicities	snptest_v2.5.2
EDIS-SIMES	Illumina HumanHap610-Quad BeadChip	Genome Institute of Singapore, Singapore	Illumina BeadStudio	>0.95	> 0.95	> 0.01	> 10-6	EIGENSTRAT	IMPUTE2	1000 Genomes Phase1v3 all ethnicities	snptest_v2.5.2
FHS	Affymetrix GeneChip Human Mapping 500K Array +50K Human Gene Focused Panel	Affymetrix (Santa Clara), USA	Affymetrix BRLMM	0.97	> 0.98	≥ 0.01	> 10-6	EIGENSTRAT	MACH v1.0.16	HRC	R version 2.15.3
i-Share	Affymetrix Precision Medicine Axiom Array	McGill Genome Center	AxiomGT1 algorithm	0.05	> 0.98		> 10-3	Plink 1.9	Minimac4	HRC	Regenie
ISSYS	Human Core Exome chip	Washington University in Sta Louis	NR	0.95	0.95	0.05	1x10-7	EUR	Michigan Imputation Server Portal	1000 Genome Phase 3v5	SNPTEST v2.5.2
LBC 1936	Illumina 610 (Quad) Array	Wellcome Trust Clinical Research Facility Genetics Core, Western General Hospital, Edinburgh, UK	Illumina GenomeStudio	0.95	≥ 0.98	≥ 0.01	≥ 10-3	MDS	Minimac (stamped 2012-03-14)	1000 Genomes (Version 3)	ProbABEL
Nagahama*	Each sample belongs to one of the following set of arrays 1)Human 610K Quad, 2)HumanOmni2.5-4 or HumanOmni2.5-8, 3) HumanOmni2.5-8, HumanOmni2.5s and HumanExome or Omini5Exome, 4 )Human CoreExome-12 or CoreExome-24, 5)Infinium Asian Screening Array (Illumina, San Diego, CA, USA). All QCs and imputations were performed in each set of arrays.	Center for Genomic Medicine, Graduate School of Medicine, Kyoto University	Illumina BeadStudio	> 0.95	> 0.99	MAC >= 5 (Minimum MAF was 0.0013 for set4 (CoreExome) and maximum MAF was 0.0035 for set3 (5Me) )	> 10-6	PCs derived from Plink1.9	SHAPEIT2 + Minimac4	In-house Japanese 3,135 reference panel (AGP3K)	RVtests
NOMAS	Affymetrix 6.0	Hussman Institute for Human Genomics	Affymetrix Power Tools	≤ 0.95 removed	≤ 0.95 removed prior to imputation	≤ 0.01 removed prior to imputation	p ≤ 1E-06 removed prior to imputation	PCs derived from Eigenstrat	IMPUTE2	1000 Genomes phase 1, version 3 reference panel	PLINK
Rotterdam Study I	Illumina HumanHap550K(+Duo) and 610-Quad BeadChip	Erasmus MC, Rotterdam, the Netherlands	Illumina Bead Studio	0.975	> 0.98	> 0.01	> 10-6	IBD matrix	MACH/Minimac (2012.11.16)	HRC	ProbABEL v.0.4.4
Rotterdam Study II	Illumina HumanHap550-Duo BeadChip	Erasmus MC, Rotterdam, the Netherlands	Illumina Bead Studio	0.975	> 0.98	> 0.01	> 10-6	IBD matrix	MACH/Minimac (2012.11.16)	HRC	ProbABEL v.0.4.4
Rotterdam Study III	Illumina HumanHap610K-Quad	Erasmus MC, Rotterdam, the Netherlands	Illumina Bead Studio	0.975	> 0.98	> 0.01	> 10-6	IBD matrix	MACH/Minimac	HRC	ProbABEL v.0.4.4
SHIP-2	Affymetrix SNP 6.0	Affymetrix, Inc.	Birdseed2	>92%	>95%	>0	> 10-4	PCA/MDS	Michigan Imputation Server (Eaglev2/Minimac3)	HRC v1.1	EPACTS-3.2.6-patched
SHIP-Trend Batch 1	Illumina Omni 2.5	Helmholtz Zentrum München	GenCall	>94%	>95%	>0	> 10-4	PCA/MDS	Michigan Imputation Server (Eaglev2/Minimac3)	HRC v1.1	EPACTS-3.2.6-patched
SHIP-Trend Batch 2	Illumina GSA	Helmholtz Zentrum München	GenCall	>94%	>95%	>0.01	> 10-4	PCA/MDS	Michigan Imputation Server (Eaglev2/Minimac3)	HRC v1.1	EPACTS-3.2.6-patched
UK Biobank	UK BiLEVE Axiom Array and UK Biobank Axiom Array	Affymetrix Research Services Laboratory	custom genotype calling pipeline	0.90	0.90	0.0001	> 10-6	PCA	IMPUTE4	Haplotype Reference Consortium and UK10K + 1000 Genomes	BOLT-LMM
SNP = Single Nucleotide Polymorphism; PC = Principal Component; TIV = Total Intracranial volume; ICV = Intracranial Volume; ASPS = Austrian Stroke Prevention Study; ASPS-Fam = Austrian Stroke Prevention Family Study; EDIS-SCES/EDIS-SIMES = The Singapore Chinese Eye Study/Singapore Malay Eye Study-2; FHS = Framingham Heart Study; i-Share = Internet-based Students' Health ResearchEnterprise Study; …
Of note, during the quality control process of genome-wide genotype data in individual studies, genetically determined sex was compared with self-reported gender, and participants with a mismatch between both were removed from further analyses, as this may point to technical issues.
*In the Nagahama study genome-wide genotyping was performed on 5 different sorts of arrays descibed in the table and using data acquired for whole genome sequencing (WGS). Genome-wide association analyses in the Nagahama cohort were conducted separately for each array with Rvtest and then meta-analyzed. WGS data did not pass EasyQC quality control for the analysis of dichotomized extensive WM-PVS…

## Sheet: Suppl.Table-4
Supplementary Table 4. Description of the number of SNPs available and the genomic inflation factor of each study (GWAS meta-analysis)
Cohorts	PVS location	Number of SNPs analysed	Genomic inflation factor
3C-Dijon	BG	7261380	1.007
	WM	7968653	1.024
	HIP	7675322	1.011
ASPS	BG	5948446	1.012
	WM	6069660	1.024
	HIP	5885974	1.033
ASPS-Fam	BG	5573043	1.020
	WM	5537310	1.031
	HIP	5608621	1.035
EDIS-SCES	BG	2586935	1.049
	WM	4552198	1.056
	HIP	4436657	1.067
EDIS SIMES	BG	5258431	1.025
	WM	5422933	1.024
	HIP	4882427	1.051
FHS	BG	4724948	1.066
	WM	4052567	1.073
	HIP	4481451	1.037
ISSYS	BG	4184141	1.042
	WM	4111833	1.052
	HIP	5400764	1.034
LBC1936	BG	7558359	1.030
	WM	7048095	1.014
	HIP	6923176	1.020
NOMAS - AA	BG	5774904	1.071
	WM	6337773	1.046
	HIP	4968438	1.066
NOMAS - EUR	BG	4881172	1.071
	WM	4515693	1.076
	HIP	4141868	1.070
NOMAS - HISP	BG	9134864	1.022
	WM	9109622	1.019
	HIP	7494231	0.994
RSI	BG	6905155	1.016
	WM	6979852	1.015
	HIP	6943995	1.011
RSII	BG	6237080	1.042
	WM	6455951	1.043
	HIP	6494418	1.031
RSIII	BG	7029280	1.033
	WM	7654040	1.031
	HIP	7634688	1.026
SHIP-2	BG	6393437	0.999
	WM	7132413	1.004
	HIP	6882595	0.998
SHIP-Trend Batch 1	BG	6756825	1.018
	WM	6604520	1.015
	HIP	7020821	1.041
SHIP-Trend Batch 2	BG	7193781	1.013
	WM	7003474	1.021
	HIP	7332705	1.015
UKB	BG	9756474	1.047
	WM	9756374	1.047
	HIP	9756408	1.047
ASPS = Austrian Stroke Prevention Study; ASPS-Fam = Austrian Stroke Prevention Family Study; EDIS-SCES/EDIS-SIMES = The Singapore Chinese Eye Study/Singapore Malay Eye Study-2; FHS = Framingham Heart Study; i-Share = Internet-based Students' Health ResearchEnterprise Study; ISSYS =Investigating silent strokes in hypertensives ; LBC1936 = Lothian Birth Cohort 1936; NOMAS = Northern Manhattan Study…

## Sheet: Suppl.Table-5 
Supplementary Table 5. Conditional and joint multiple-SNP analysis of PVS GWAS summary statistics (GCTA-cojo) and haplotype analyses
A. Conditional and joint multiple-SNP analysis of PVS GWAS summary statistics (GCTA-cojo)
Chr	SNP	rsID	SNPs previously identified*	gene	refA	freq	beta	SE	p-value	N	freq_geno	bJ	bJ_SE	pJ	LD_r
PVS in white matter
1	1:215141570	rs10494988	EUR + ALL	CENPF,KCNK2	T	0.3718	-0.0220733	0.00347885	2.229e-10	8716.92	0.38388	-0.0220733	0.00348668	2.43957e-10	0
2	2:56128091	rs7596872	EUR + ALL	EFEMP1	A	0.0972	-0.0139465	0.0021569	1.004e-10	60587.8	0.0975497	-0.0139465	0.00215762	1.0209e-10	0
3	3:13822439	rs13079464	EUR + ALL	WNT7A	C	0.4654	0.0298805	0.00359054	8.641e-17	7648.21	0.4409	0.0298805	0.00360653	1.17998e-16	0
3	3:124518362	rs3772833	EUR + ALL	ITGB5	A	0.1653	-0.019769	0.00269369	2.148e-13	24669.8	0.156958	-0.019769	0.00269658	2.28186e-13	0
3	3:193529824	rs6444747	EUR	OPA1	C	0.7161	-0.0204444	0.00324565	2.994e-10	11518.5	0.721375	-0.0204444	0.0032511	3.20649e-10	0
6	6:1364691	rs1922930	EUR + ALL	FOXQ1,FOXF2	A	0.8826	-0.0128598	0.00233433	3.599e-08	43807.4	0.890815	-0.0128622	0.00233511	3.62607e-08	-0.000397912
6	6:2617122	rs4959689	EUR + ALL	C6orf195	A	0.422	-0.0210178	0.00355511	3.371e-09	7994.81	0.42703	-0.0210211	0.00356265	3.62571e-09	0
7	7:134434661	rs10954468	EUR	BPGM,CALD1	A	0.5993	-0.0194717	0.00352748	3.394e-08	8253.8	0.616197	-0.0194717	0.00353377	3.58484e-08	0
8	8:42438616	rs62509329	EUR	SMIM19,CHRNB3	A	0.4114	0.019344	0.00354221	4.729e-08	8117.47	0.405995	0.019344	0.0035485	4.99943e-08	0
9	9:113658671	rs10817108	EUR + ALL	LPAR1	A	0.211	0.0235945	0.00294232	1.065e-15	17110	0.209508	0.0235945	0.00294776	1.20239e-15	0
11	11:70089700	rs12417836	EUR + ALL	FADD,PPFIA1	T	0.0679	0.0103168	0.00182437	1.562e-08	117469	0.0488519	0.0103168	0.00182461	1.56524e-08	0
15	15:85686327	rs8041189	EUR + ALL	PDE8A,LOC642423	A	0.3054	-0.0215964	0.00331539	7.304e-11	10573.6	0.321467	-0.0215964	0.00332188	7.96421e-11	0
17	17:42989063	rs1126642	EUR + ALL	GFAP	T	0.0426	-0.00915208	0.00147972	6.192e-10	277123	0.0386808	-0.00915208	0.00147982	6.22663e-10	0
19	19:18550434	rs2385089	EUR	ISYNA1	A	0.262	0.0173615	0.00316527	4.136e-08	12747.5	0.342272	0.0173615	0.00316888	4.28333e-08	0
20	20:45231949	rs3092466	EUR + ALL	SLC13A3	A	0.6017	-0.0272717	0.00352393	1.005e-14	8257.76	0.711512	-0.298092	0.00862196	6.30097e-262	-0.936429
20	20:45232757	rs847058	EUR + ALL	SLC13A3	A	0.6282	-0.0248773	0.00347885	8.615e-13	8706.04	0.282786	-0.293787	0.00850593	2.07781e-261	0.0570483
20	20:45255618	rs2425881	EUR + ALL	SLC13A3	A	0.8283	0.0217143	0.0027348	2.024e-15	23207.4	0.842272	0.0208181	0.00274218	3.15484e-14	-0.113036
20	20:45269867	rs6011998	EUR	SLC13A3	T	0.0446	-0.0152748	0.00149695	1.897e-24	259113	0.0472338	-0.0146968	0.00149971	1.12856e-22	0.0532176
20	20:45276381	rs112407396	ALL	SLC13A3	A	0.973	-0.00852503	0.00123355	4.814e-12	619120	0.94822	-0.00768382	0.00123533	4.97051e-10	-0.00436364
20	20:45302135	rs56104388	ALL	SLC13A3	T	0.9876	0.00521048	0.000890071	4.795e-09	2551150	0.987826	0.00533205	0.000890151	2.09772e-09	0.0228689
20	20:45326511	rs8119727	EUR + ALL	TP53RK,SLC2A10	A	0.035	-0.00862049	0.0013612	2.399e-10	395468	0.0303591	-0.00897168	0.00136282	4.60524e-11	0
PVS in basal ganglia
2	2:203808532	rs140244541	EUR	ALS2CR8	A	0.1583	-0.0156433	0.00263001	2.712e-09	27906.5	0.165896	-0.0156433	0.00263163	2.77574e-09	0
3	3:171565463	rs6769442	EUR + ALL	TMEM212	A	0.2502	-0.0175247	0.00310556	1.675e-08	14201.6	0.237479	-0.0175247	0.00310893	1.73157e-08	0
PVS in hippocampus
1	1:183104863	rs2022392	EUR	LAMC1	A	0.565	0.0272893	0.00355608	1.668e-14	8184.39	0.551857	0.0272893	0.00356863	2.05717e-14	0
1	1:215137222	rs6540873	EUR + ALL	CENPF,KCNK2	A	0.6247	0.0210405	0.00347318	1.382e-09	9022.1	0.613577	0.0210405	0.00348004	1.4844e-09	0
2	2:56128091	rs7596872	EUR	EFEMP1	A	0.0972	-0.0139611	0.00214885	8.203e-11	63179.1	0.0975497	-0.0139611	0.00214955	8.30985e-11	0
B. Haplotype association of SLC13A3 lead polymorphisms with white matter PVS in the 3C-Dijon Study (N=1,500)
Polymorphisms									Haplotypic R2	Haplotype Frequencies
rs2425881		rs2425884	rs6011998	rs112407396	rs56104388		rs72485816			PVS_WM = 0	PVS_WM = 1	Haplotypic Odds Ratio [95%CI]
										N = 1154	N = 346
A		T	C	A	T		T		0.92	0.288	0.271	OR=0.882 [0.706-1.102] p=0.269
A		T	C	A	T		C		0.87	0.024	0.019	OR=0.746 [0.387-1.437] p=0.381
A		T	C	A	C		T		0.80	0.007	0.006	OR=0.833 [0.262-2.651] p=0.757
A		C	C	A	T		T		0.93	0.470	0.498	reference
A		C	C	T	T		T		0.85	0.017	0.031	OR=1.691 [0.947-3.019] p=0.075
G		T	C	A	T		T		0.85	0.095	0.082	OR=0.808 [0.577-1.132] p=0.215
G		T	T	A	T		T		0.76	0.017	0.007	OR=0.390 [0.120-1.267] p=0.117
G		C	C	A	T		T		0.71	0.045	0.039	OR=0.818 [0.480-1.394] p=0.462
Chr indicates chromosome; refA, effect allele; freq, frequency of the effect allele in the original data; beta, SE, and p-value: the effect allele, effect size, standard error and p-value from the European PVS GWAS meta-analysis; N, estimated effective sample size; freq_geno, frequency of the effect allele in the reference sample; bj, bj_SE and pJ: effect size, standard error and p-value from a j…
Haplotype analyses were performed using THESIAS software (https://github.com/daissi/thesias) The ACCTTT haplotype tended to be more frequent in participants with extensive WM-PVS than in those without (0.031 vs 0.017). Compared to the most frequent ACCATT haplotype that differs only by the position at rs112407396, the ACCTTT haplotype tended to be associated with an increased risk of OR=1.69 [0.9…

## Sheet: Suppl.Table-6
Supplementary Table 6. Loci reaching genome-wide significance in the cross-ancestry meta-analysis using MR-MEGA
PVS location	rsID	chr:position	EA	EAF	Functional annotation	Nearest gene	Analysis	Direction	N total	N cohorts	p-MRMega	p-het-ancestry	p-het-residual
White matter	rs4809594	20:45266820	C	0.951233	intronic	SLC13A3	EUR + ALL (r²=1 with rs6011998)	++?++?+???+?++++++	38654	12	1.9082e-17	0.0109089	0.124862
	rs2425884	20:45258292	C	0.569317	intronic	SLC13A3	EUR + ALL	+-+++++++---++++++	39822	18	2.27684e-13	0.217758	0.0697636
	rs13079464	3:13822439	G	0.537718	intergenic	WNT7A	EUR + ALL	--------+---+-----	39822	18	5.49138e-12	0.0403791	0.000282143
	rs1871397	3:124492000	C	0.835047	intronic	ITGB5	EUR + ALL (r²= 0.93 with rs3772833)	++++-++???+?-+++++	39087	14	6.82772e-11	0.0290382	0.020844
	rs2425881	20:45255618	A	0.826529	intronic	SLC13A3	EUR + ALL	++++++-???-?++++++	39087	14	3.47389e-10	0.427282	0.0208181
	rs10465128	9:113733760	G	0.865102	intronic	LPAR1	EUR + ALL (r²= 0.62 with rs10817108)	-------???-?------	39087	14	8.35545e-10	0.105656	0.00274557
	rs112407396	20:45276381	A	0.973014	intronic	SLC13A3	ALL	???-????????-?----	34530	6	9.30136e-10	0.0798924	0.81689
	rs72485816	20:45314435	T	0.960933	UTR3	TP53RK	EUR (r²=0.94 with rs6094423) + ALL	+??++????-+?+++++?	37342	10	4.21405e-08	0.518943	0.756178
Hippocampus	rs4651135	1:182970547	A	0.462781	intergenic	SHCBP1L,LAMC1	ALL + EUR (r²= 1.0 with rs10797812 and r²= 0.86 with rs2022392)	-+-------?----+---	39927	17	6.68053e-12	0.0832126	0.392693
	rs78857879	2:56135099	G	0.904278	intronic	EFEMP1	ALL + EUR (r²= 0.96 with rs7596872)	++?+???+????+++-++	38008	10	2.03164e-08	0.318016	0.286462
EA = Effect Allele; EAF = Effect Allele Frequency; p-MRMega = P-value MR-MEGA analysis; p-het-ancestry = heterogenity P-value due to ancestry; P-het-residual = residual heterogeneity P-value
Significant association after multiple testing correction (p<5x10-8) are in bold
There was no significant association for PVS in basal ganglia using MR-MEGA
r² was estimated using LD reference from European 1000G reference panel

## Sheet: Suppl.Table-7
Supplementary table 7. Gene-based test (European GWAS meta-analysis)
PVS location	Gene	Chr	Start	Stop	Test	nSNPs	p-value
Gene-based test using MAGMA software
White matter	SLC13A3*	20	45176463	45314714	9.0768	319	5.59e-20
	LPAR1*	9	113625543	113810981	7.9451	564	9.7e-16
	ITGB5*	3	124470795	124630265	7.1774	546	3.55e-13
	UMPS*	3	124439213	124474040	6.3406	146	1.14e-10
	TP53RK*	20	45303004	45328418	5.6471	61	8.16e-09
	CALD1*	7	134419003	134665479	5.3919	679	3.49e-08
	SLC20A2*	8	42263993	42407069	5.1965	260	1.02e-07
	INS-IGF2†	11	2143768	2192439	5.1902	127	1.05e-07
	SMIM19*	8	42386298	42419603	5.1361	87	1.4e-07
	PRKAG2†	7	151243197	151584210	5.0716	1116	1.97e-07
	SLC2A10*	20	45328126	45374965	4.9962	141	2.92e-07
	C6orf195*	6	2612147	2644837	4.8651	112	5.72e-07
	ISYNA1*	19	18535198	18559111	4.7557	43	9.89e-07
	IGF2†	11	2140342	2180833	4.6171	116	1.95e-06
	LRP4†	11	46868419	46950193	4.6072	137	2.04e-06
	CKAP5†	11	46754598	46877847	4.5847	186	2.27e-06
Basal ganglia	WDR12*	2	203729505	203889521	6.0588	315	6.86e-10
	ICA1L*	2	203630690	203746708	6.0511	233	7.19e-10
	CARF*	2	203766937	203861786	5.9321	180	1.5e-09
	SH3PXD2A†	10	105338285	105625301	5.7679	715	4.01e-09
	WNT3†	17	44829872	44920520	5.5494	139	1.43e-08
	KCNRG†	13	50579390	50605058	4.8485	41	6.22e-07
	NBEAL1*	2	203869602	204101101	4.8067	339	7.67e-07
	TRIM13†	13	50560024	50604617	4.7791	70	8.8e-07
	ZMYND15†	17	4633319	4659411	4.7707	80	9.18e-07
	SPRYD7†	13	50476842	50520626	4.6972	78	1.32e-06
Hippocampus	LAMC1*	1	182982595	183124727	7.3307	523	1.14e-13
	PDZRN4†	12	41572250	41978392	4.6213	1326	1.91e-06
Gene-based test using VEGAS software
White matter	SLC13A3*	20	45186462	45313124	4659.27	392	1e-06
	TP53RK	20	45313004	45318301	769.705	64	1e-06
	UMPS	3	124449213	124468120	3037.29	180	1e-06
	ITGB5*	3	124480795	124606500	7183.61	520	1e-06
	SLC20A2	8	42273980	42397356	1930.53	286	1e-06
	SMIM19*	8	42396298	42408140	1045.62	86	1e-06
	LPAR1*	9	113635542	113801523	7126.08	569	1e-06
Basal ganglia	SH3PXD2A†	10	105353784	105615195	3160.01	717	1e-06
	ICA1L*	2	203637873	203736708	3813.11	243	1e-06
	WDR12	2	203745323	203776949	1982.19	113	1e-06
	CARF	2	203776978	203851060	3166.41	181	1e-06
	TMEM212*	3	171561139	171577108	863.174	108	1e-06
	NSF†	17	44668035	44834830	887.292	83	2e-06
Hippocampus	LAMC1	1	182992572	183114727	18607.3	530	1e-06
PVS = perivascular spaces; Chr = chromosome; nSNPs = number of SNPs; P = P-value
*Genes identified in the GWAS meta-analysis as the nearest genes of the top SNPs of this locus
†New genes identified in the gene based analysis and localized in loci not identified in the European GWAS meta-analysis
Gene wide significance was defined at P-value = 0.05/19,037 = 2.63x10-6 (MAGMA), and at P-value = 0.05/18,371 = 2.72x10-6 (VEGAS), significant results are represented in this table
Two-sided p-values are reported.

## Sheet: Suppl.Table-8
Supplementary Table 8. Genetics variants associated with extensive PVS burden (5x10-8<p-value<5x10-6) in the cross-ancestry meta-analysis
PVS location	SNP	chr:position	EA/OA	EAF	Function	Nearest gene	Direction	N with ext-PVS	N total	p-value
White matter	rs2385089	19:18550434	A/C	0.2678	intergenic	ISYNA1, ELL	+++-	9614	39822	5.733e-08
	rs9849380	3:193576388	T/C	0.5477	intergenic	OPA1, LOC647323	++--	9614	39822	6.11e-08
	rs10954468	7:134434661	A/C	0.6013	intergenic	BPGM, CALD1	-+?-	9524	39483	8.788e-08
	rs60146667	3:13830544	A/T	0.8902	intergenic	LINC00620, WNT7A	--??	9406	38748	1.386e-07
	rs2530322	10:116028335	A/G	0.3062	intronic	VWA2	+--+	9614	39822	1.909e-07
	rs72845701	10:104197327	A/G	0.8909	downstream	MIR146B	--+?	9464	38960	2.123e-07
	rs66993071	16:19448417	T/C	0.0344	intronic	TMC5	--??	9076	37174	3.488e-07
	rs9660771	1:221720239	T/C	0.3928	intergenic	C1orf140, DUSP10	+---	9614	39822	5.306e-07
	rs138400337	1:218570643	T/G	0.8423	intronic	TGFB2	++-?	9496	39087	5.723e-07
	rs9423648	10:5587867	T/G	0.503	intergenic	CALML3, ASB13	----	9614	39822	5.968e-07
	rs76091057	11:6973388	T/C	0.6213	intronic	ZNF215	-+-?	9576	39654	6.272e-07
	rs117546058	8:131399611	A/G	0.0228	intronic	ASAP1	+???	7626	30916	7.308e-07
	rs62524236	8:144792321	A/G	0.0188	intergenic	CCDC166, MAPK15	+???	7626	30916	8.043e-07
	rs185306972	12:57482813	A/G	0.0215	UTR5	NAB2	-???	7469	29992	8.423e-07
	rs17227185	9:113996008	T/C	0.366	intergenic	LPAR1, OR2K2	++??	9486	39315	8.561e-07
	rs2757524	20:45275663	T/G	0.3293	intronic	SLC13A3	+-+?	9576	39654	8.934e-07
	rs12707199	7:134716430	A/T	0.295	intronic	AGBL3	--+-	9588	39684	1.01e-06
	rs3741204	11:2169908	T/C	0.6163	intronic	IGF2,INS-IGF2	-?-?	9241	38217	1.158e-06
	rs59062173	2:239520069	T/C	0.6826	intergenic	LOC151171, TWIST2	++?-	7868	31835	1.163e-06
	rs3952231	5:77739827	C/G	0.5309	intronic	SCAMP1	----	9614	39822	1.261e-06
	rs1571965	1:108519529	T/C	0.0349	ncRNA_intronic	VAV3-AS1	-???	8767	35875	1.354e-06
	rs146324154	4:108090608	A/T	0.9887	intergenic	DKK2, PAPSS1	-???	7123	28492	1.385e-06
	rs639151	11:128540210	C/G	0.1403	intergenic	ETS1, FLI1	--??	9406	38748	1.429e-06
	rs72825916	2:103070982	T/C	0.1399	intergenic	IL18RAP, SLC9A4	--??	9406	38748	1.949e-06
	rs7778190	7:42626466	A/G	0.6931	intergenic	GLI3, C7orf25	++?-	9524	39483	2.103e-06
	rs1326360	10:108059623	A/G	0.6109	intergenic	SORCS3, SORCS1	--+-	9614	39822	2.219e-06
	rs62478245	7:151505698	T/C	0.0385	intronic	PRKAG2	-???	8175	33392	3.115e-06
	rs11244737	10:127658748	T/C	0.5952	intronic	FANK1	----	7958	32174	3.24e-06
	rs75199873	13:44888902	A/G	0.1238	intergenic	SMIM2-IT1, SERP2	+-??	9406	38748	3.439e-06
	rs151321810	5:17105538	T/G	0.033	intergenic	MYO10, LOC285696	+???	8625	35233	3.511e-06
	rs7111270	11:47019777	C/G	0.7679	intronic	C11orf49	++-?	8252	33533	4.015e-06
	rs7478785	11:62784542	T/C	0.2935	intergenic	SLC22A8, SLC22A24	+?-?	9388	38799	4.246e-06
	rs16856400	1:205803724	A/C	0.9374	intronic	PM20D1	--?+	9371	38610	4.4e-06
	rs2532539	12:4097667	A/G	0.0432	intergenic	PARP11, CCND2	--??	8730	35889	4.42e-06
Basal ganglia	rs4790224	17:4646064	A/G	0.3266	intronic	ZMYND15	++++	9152	40000	1.499e-07
	rs12323265	13:111014716	A/G	0.4205	intronic	COL4A2	--+-	9152	40000	1.592e-07
	rs7140070	13:50644776	T/C	0.1205	ncRNA_intronic	DLEU2	-+?-	7786	31760	1.992e-07
	rs11191748	10:105378567	T/C	0.0833	intronic	SH3PXD2A	++-?	9020	39265	4.031e-07
	rs12899001	15:23949863	T/C	0.5179	intergenic	NDN, PWRN2	----	8981	38500	5.929e-07
	rs714447	2:27028992	T/C	0.2608	intergenic	CENPA, DPYSL5	++-+	9152	40000	8.513e-07
	rs9515201	13:111040798	A/C	0.3045	intronic	COL4A2	++-+	9152	40000	1.024e-06
	rs4630220	10:105459116	A/G	0.2877	intronic	SH3PXD2A	----	9152	40000	1.327e-06
	rs28502733	14:23260024	T/C	0.39	intronic	SLC7A7	++++	9152	40000	1.36e-06
	rs73159170	3:146377876	A/G	0.931	intergenic	PLSCR5, ZIC4	+???	8813	38336	1.457e-06
	rs17279437	3:45814094	A/G	0.1021	exonic	SLC6A20	++??	8969	39053	1.464e-06
	rs116666645	2:61366163	A/C	0.0509	downstream	KIAA1841	+???	8638	37559	1.587e-06
	rs7224296	17:44800046	A/G	0.7228	intronic	NSF	-+--	9152	40000	1.638e-06
	rs117953000	21:47164799	T/C	0.0295	intergenic	SLC19A1, LOC100129027	+???	7781	32922	1.689e-06
	rs1991161	2:218676890	T/C	0.5724	intronic	TNS1	-+-+	9152	40000	2.847e-06
	rs72907816	2:186825172	T/G	0.2552	intergenic	FSIP2, ZC3H15	--??	9042	39381	2.951e-06
	rs9847565	3:146369166	C/G	0.5434	intergenic	PLSCR5, ZIC4	++++	9152	40000	3.402e-06
	rs2769981	20:48397429	T/C	0.283	intergenic	B4GALT5, SLC9A8	---?	9120	39832	3.704e-06
	rs3924574	4:71458732	T/C	0.4709	intronic	AMBN	--??	8666	37538	3.715e-06
	rs6426245	1:247552822	C/G	0.6781	intergenic	ZNF496, NLRP3	++++	9152	40000	4.281e-06
	rs2581191	3:27928036	C/G	0.3226	intergenic	EOMES, CMC1	---?	9120	39832	4.795e-06
Hippocampus	rs10786776	10:105662994	A/G	0.5934	intronic	STN1	++-+	9399	40095	1.073e-06
	rs2851245	4:103113209	A/G	0.3172	intergenic	BANK1, SLC39A8	-+-?	9374	39927	1.208e-06
	rs931191	18:22179994	T/C	0.1871	intergenic	HRH4, LOC729950	++??	9283	39450	1.287e-06
	rs111833237	2:80101783	A/C	0.0595	intronic	CTNNA2	+-??	9060	38449	1.535e-06
	rs6879760	5:140875959	T/C	0.0385	intronic	PCDHGA1,PCDHGA10,PCDHGA11,PCDHGA12,PCDHGA2,PCDHGA3,PCDHGA4,PCDHGA5,PCDHGA6,PCDHGA7,PCDHGA8,PCDHGA9,PCDHGB1,PCDHGB2,PCDHGB3,PCDHGB4,PCDHGB5,PCDHGB6,PCDHGB7,PCDHGC3,PCDHGC4,PCDHGC5	++??	8874	37611	1.932e-06
	rs79850821	3:188169356	A/C	0.0951	intronic	LPP	+???	9033	38008	3.27e-06
	rs2272950	20:35838372	A/T	0.8064	intronic	RPN2	---+	9377	39957	3.294e-06
	rs73062730	2:196126559	A/G	0.9864	intergenic	NONE, SLC39A10	-???	7545	31009	3.885e-06
	rs151009274	10:99573766	T/C	0.0292	intergenic	SFRP5, GOLGA7B	-???	8057	33550	4.018e-06
	rs2529242	7:101358697	C/G	0.6869	intergenic	MYL10, CUX1	---+	9399	40095	4.181e-06
	rs140769312	5:103840438	C/G	0.9841	intergenic	NUDT12, RAB9BP1	+???	7146	28584	4.703e-06
	rs11500477	11:47409051	A/T	0.3724	intergenic	SPI1, SLC39A13	--++	9399	40095	4.88e-06
PVS indicates perivascular spaces; EA, effective allele; OA, other allele; EAF, effective allele frequency; direction, the association direction of the EA with the phenotype (extensive PVS burden versus the rest) for European, Hispanic, Asian, and African American ancestry studies, in this order; N with ext-PVS correspond to the number of participants with extensive PVS burden in the cross-ancest…
Two-sided p-values are reported.

## Sheet: Suppl.Table-9
Supplementary Table 9. Shared genetic contribution between extensive PVS burden and other traits using LD-score regression
	EUROPEAN GWAS META-ANALYSIS						CHARGE						UKB
	PVS (WM)		PVS (BG)		PVS (HIP)		PVS (WM)		PVS (BG)		PVS (HIP)		PVS (WM)		PVS (BG)		PVS (HIP)
	rg (SE)	P-Value	rg (SE)	P-Value	rg (SE)	P-Value	rg (SE)	P-Value	rg (SE)	P-Value	rg (SE)	P-Value	rg (SE)	P-Value	rg (SE)	P-Value	rg (SE)	P-Value
PVS
PVS (WM)	0.11 (0.02)	NA	0.24 (0.12)	0.055	0.27 (0.09)	0.003	0.14 (0.05)	NA	0.04 (0.24)	0.858	0.09 (0.25)	0.731	0.12 (0.02)	NA	0.17 (0.15)	0.279	0.38 (0.12)	0.002
PVS (BG)			0.05 (0.01)	NA	0.63 (0.14)	7.23E-06*			0.12 (0.05)	NA	0.49 (0.25)	0.054			0.05 (0.02)	NA	0.47 (0.18)	0.008
PVS (HIP)					0.08 (0.01)	NA					0.13 (0.04)	NA					0.08 (0.02)	NA
Vascular risk factors
Systolic blood pressure	0.07 (0.04)	0.057	0.25 (0.06)	1.00E-04*	0.16 (0.05)	7.00E-04*	0.05 (0.06)	0.364	0.17 (0.07)	0.011	0.07 (0.06)	0.233	0.08 (0.04)	0.069	0.24 (0.07)	0.001	0.18 (0.06)	0.001
Diastolic blood pressure	0.06 (0.04)	0.103	0.30 (0.07)	4.09E-05*	0.18 (0.05)	1.00E-04*	0.06 (0.06)	0.315	0.19 (0.08)	0.011	0.11 (0.06)	0.077	0.06 (0.04)	0.149	0.29 (0.08)	3.00E-04*	0.19 (0.05)	4.00E-04*
Pulse pressure	0.06 (0.04)	0.096	0.13 (0.06)	0.024	0.09 (0.05)	0.050	0.04 (0.06)	0.529	0.08 (0.06)	0.148	0.02 (0.06)	0.771	0.07 (0.04)	0.113	0.13 (0.06)	0.037	0.11 (0.05)	0.032
LDL cholesterol	0.003 (0.08)	0.973	0.01 (0.13)	0.955	-0.07 (0.11)	0.503	0.02 (0.14)	0.862	-0.25 (0.16)	0.110	-0.12 (0.15)	0.411	-0.004 (0.09)	0.969	0.12 (0.14)	0.411	-0.05 (0.12)	0.662
Triglyceride	0.09 (0.06)	0.175	-0.02 (0.09)	0.839	-0.10 (0.08)	0.183	0.04 (0.11)	0.703	-0.12 (0.11)	0.272	-0.02 (0.09)	0.830	0.1 (0.07)	0.189	0.05 (0.11)	0.662	-0.14 (0.09)	0.131
HDL cholesterol	-0.02 (0.07)	0.757	-0.18 (0.11)	0.105	0.17 (0.07)	0.021	-0.02 (0.14)	0.859	-0.08 (0.14)	0.576	0.19 (0.13)	0.149	-0.03 (0.09)	0.715	-0.2 (0.11)	0.082	0.15 (0.08)	0.054
Type 2 diabetes	0.046 (0.05)	0.334	0.15 (0.08)	0.065	0.06 (0.06)	0.304	0.01 (0.08)	0.910	0.03 (0.08)	0.722	0.07 (0.08)	0.378	0.05 (0.05)	0.249	0.17 (0.09)	0.065	0.05 (0.06)	0.428
Body mass index	0.06 (0.04)	0.112	0.04 (0.05)	0.452	-0.04 (0.04)	0.381	0.01 (0.06)	0.887	0.02 (0.06)	0.726	-0.03 (0.06)	0.608	0.07 (0.04)	0.067	0.04 (0.05)	0.492	-0.03 (0.05)	0.528
Other MRI traits
WMHV †	0.09 (0.07)	0.199	0.43 (0.10)	3.46E-05*	0.22 (0.10)	0.021	0.15 (0.12)	0.196	0.25 (0.12)	0.048	0.42 (0.13)	0.001	0.05 (0.07)	0.468	0.37 (0.13)	0.004	0.09 (0.11)	0.411
Covert MRI-defined brain infarcts	0.19 (0.22)	0.386	1.15 (0.52)	0.028	0.47 (0.28)	0.096	0.44 (0.4)	0.279	1.04 (0.44)	0.019	0.01 (0.36)	0.969	0.09 (0.24)	0.706	0.89 (0.51)	0.082	0.6 (0.33)	0.067
Covert MRI-defined lacunes	0.08 (0.19)	0.662	1.05 (0.45)	0.02	0.42 (0.25)	0.095	0.1 (0.31)	0.752	0.91 (0.46)	0.046	0.24 (0.34)	0.476	0.08 (0.22)	0.711	0.88 (0.46)	0.054	0.43 (0.26)	0.105
Subcortical volume †
Hippocampal volume	0.02 (0.09)	0.810	0.05 (0.15)	0.750	0.47 (0.11)	7.41E-06*	0.13 (0.16)	0.405	-0.17 (0.17)	0.320	0.41 (0.16)	0.009	-0.01 (0.1)	0.896	0.19 (0.17)	0.257	0.43 (0.12)	0.001
Amygdala	0.11 (0.09)	0.252	0.17 (0.16)	0.291	0.13 (0.11)	0.261	0.26 (0.17)	0.120	0.05 (0.17)	0.789	-0.1 (0.16)	0.545	0.06 (0.11)	0.590	0.18 (0.18)	0.303	0.2 (0.13)	0.129
Accumbens	0.03 (0.08)	0.704	0.14 (0.12)	0.234	-0.01 (0.09)	0.928	0.08 (0.12)	0.524	-0.01 (0.13)	0.959	-0.08 (0.14)	0.578	0.01 (0.09)	0.936	0.2 (0.13)	0.140	0.02 (0.1)	0.847
Caudate	-0.08 (0.07)	0.231	0.30 (0.09)	4.00E-04*	0.10 (0.07)	0.151	-0.09 (0.12)	0.457	0.16 (0.11)	0.145	0.16 (0.13)	0.206	-0.07 (0.08)	0.364	0.22 (0.1)	0.022	0.05 (0.07)	0.461
Pallidum	-0.11 (0.09)	0.237	0.09 (0.14)	0.514	0.07 (0.11)	0.508	-0.01 (0.14)	0.962	-0.05 (0.14)	0.708	0.06 (0.15)	0.703	-0.12 (0.1)	0.224	0.11 (0.15)	0.487	0.06 (0.12)	0.587
Putamen	0.06 (0.06)	0.305	0.28 (0.1)	0.005	0.10 (0.07)	0.176	0.19 (0.11)	0.080	0.06 (0.1)	0.534	0.15 (0.12)	0.235	0.02 (0.07)	0.767	0.32 (0.12)	0.008	0.07 (0.08)	0.383
Clinical traits
Stroke
Any stroke	0.01 (0.08)	0.902	0.63 (0.13)	3.92E-07*	0.36 (0.09)	2.00E-04*	-0.06 (0.13)	0.624	0.52 (0.17)	0.002	0.32 (0.15)	0.036	0.05 (0.09)	0.608	0.56 (0.14)	6.93E-05*	0.34 (0.1)	0.001
Ischemic stroke	0.002 (0.07)	0.974	0.57 (0.12)	2.55E-06*	0.29 (0.09)	0.002	-0.03 (0.13)	0.801	0.5 (0.16)	0.002	0.29 (0.15)	0.048	0.03 (0.09)	0.762	0.49 (0.13)	2.00E-04*	0.28 (0.1)	0.008
Large artery stroke	0.23 (0.28)	0.414	0.89 (0.61)	0.146	0.22 (0.31)	0.488	0.07 (0.29)	0.794	0.24 (0.3)	0.419	0.13 (0.28)	0.637	0.31 (0.32)	0.342	0.97 (0.68)	0.154	0.26 (0.36)	0.482
Cardioembolic stroke	-0.03 (0.1)	0.768	0.23 (0.14)	0.098	0.11 (0.12)	0.346	-0.22 (0.18)	0.219	-0.01 (0.17)	0.954	0.22 (0.18)	0.219	0.04 (0.12)	0.728	0.28 (0.16)	0.070	0.05 (0.13)	0.674
Small vessel disease stroke	-0.14 (0.15)	0.339	0.75 (0.24)	0.002	0.31 (0.18)	0.090	-0.01 (0.22)	0.976	0.55 (0.26)	0.034	0.4 (0.24)	0.090	-0.17 (0.17)	0.321	0.66 (0.28)	0.019	0.24 (0.22)	0.268
Intracerebral hemorrhage	-0.11 (0.17)	0.501	0.59 (0.26)	0.024	0.31 (0.18)	0.088	0.11 (0.26)	0.672	0.62 (0.32)	0.056	0.49 (0.31)	0.108	-0.2 (0.19)	0.289	0.46 (0.29)	0.111	0.19 (0.19)	0.317
Lobar intracerebral hemorrhage	-0.06 (0.29)	0.824	0.35 (0.53)	0.514	0.26 (0.37)	0.480	0.43 (0.62)	0.487	0.2 (0.68)	0.763	0.55 (0.76)	0.468	-0.26 (0.36)	0.469	0.37 (0.6)	0.536	0.1 (0.35)	0.783
Deep intracerebral hemorrhage	-0.14 (0.17)	0.416	0.75 (0.26)	0.004	0.43 (0.18)	0.020	0.03 (0.27)	0.919	0.92 (0.37)	0.012	0.7 (0.34)	0.040	-0.2 (0.2)	0.316	0.53 (0.27)	0.053	0.26 (0.19)	0.168
Alzheimer disease	-0.09 (0.08)	0.244	0.004 (0.13)	0.975	-0.04 (0.10)	0.693	-0.16 (0.15)	0.288	-0.07 (0.16)	0.672	-0.31 (0.16)	0.044	-0.04 (0.09)	0.601	0.05 (0.15)	0.753	0.09 (0.12)	0.454
Parkinson disease	-0.08 (0.06)	0.220	-0.05 (0.11)	0.665	0.05 (0.08)	0.569	-0.2 (0.12)	0.081	0.002 (0.13)	0.986	0.09 (0.12)	0.464	-0.02 (0.07)	0.731	-0.06 (0.12)	0.611	0.02 (0.09)	0.819
Sleep
Sleep duration	-0.02 (0.04)	0.690	0.08 (0.06)	0.158	0.04 (0.06)	0.458	-0.07 (0.07)	0.370	0.01 (0.07)	0.899	0.13 (0.08)	0.112	0.005 (0.05)	0.919	0.11 (0.07)	0.100	0.01 (0.06)	0.902
Short sleep	0.02 (0.05)	0.716	-0.08 (0.07)	0.226	-0.09 (0.06)	0.142	0.07 (0.08)	0.423	-0.08 (0.08)	0.371	-0.12 (0.09)	0.177	-0.005 (0.05)	0.926	-0.07 (0.08)	0.334	-0.07 (0.07)	0.338
Long sleep	-0.03 (0.06)	0.576	0.04 (0.09)	0.626	-0.04 (0.08)	0.600	-0.07 (0.1)	0.445	-0.13 (0.11)	0.253	0.1 (0.11)	0.330	-0.01 (0.07)	0.863	0.13 (0.1)	0.225	-0.08 (0.09)	0.395
PVS indicates perivascular spaces; WM, white matter; BG, basal ganglia; HIP; hippocampus; WMHV, white matter hyperintensity volume
Nominally significant associations are in bold without any asterisk: p-value < 0.05
* significant associations after multiple testing correction (p-value < 7.9x10-4)
† adjusted for total intracranial volume
Two-sided p-values are reported.

[truncated: 21 more sheets: Suppl.Table-10, Suppl.Table-11, Suppl.Table-12, Suppl.Table-13, Suppl.Table-14, Suppl.Table-15, Suppl.Table-16, Suppl.Table-17, Suppl.Table-18 , Suppl.Table-19, Suppl.Table-20, Suppl.Table-21, Suppl.Table-22, Suppl.Table-23, Suppl.Table-24, Suppl.Table-25, Suppl.Table-26, Suppl.Table-27, Suppl.Table-28, Suppl.Table-29 …]
